# Supplementary material for: tappAS: a comprehensive computational framework for the analysis of the functional impact of differential splicing
Source: Genome Biol. 2020 May 18;21:119. doi: 10.1186/s13059-020-02028-w (PMC7236505; doi:10.1186/s13059-020-02028-w)
Supplement: Supplementary file 2 — Additional file 2. This .tsv file contains combined results containing DE, DIU and isoform switching results for genes, transcripts and proteins (where applicable), as output by tappAS. [file 13059_2020_2028_MOESM2_ESM.tsv]

#Genes.Gene	Genes.Gene Description	Genes.DIU Transcripts Result	Genes.DIU Proteins Result	Genes.DEA Result	Proteins.DE	Proteins.Total	Proteins.Switching	Transcripts.DE	Transcripts.Total	Transcripts.Switching
0610007P14Rik	RIKEN cDNA 0610007P14 gene			Not DE		1			1
0610009B22Rik	RIKEN cDNA 0610009B22 gene			Not DE		1			1
0610037L13Rik	RIKEN cDNA 0610037L13 gene	Not DIU	Not DIU	Not DE	XP_006503503.1,B7ZC71	4	NO	PB.5017.3,PB.5017.2	4	NO
1110002L01Rik	RIKEN cDNA 1110002L01 gene			DE	novelProt1961	1		PB.1463.1	1
1110004F10Rik	RIKEN cDNA 1110004F10 gene	Not DIU	Not DIU	Not DE		3	NO		3	NO
1110008L16Rik	RIKEN cDNA 1110008L16 gene			Not DE		1			1
1110012L19Rik	RIKEN cDNA 1110012L19 gene			Not DE		1			1
1110032A03Rik	RIKEN cDNA 1110032A03 gene			DE	Q9D131	1		PB.7238.1	1
1110037F02Rik	RIKEN cDNA 1110037F02 gene			Not DE		1			1
1110051M20Rik	RIKEN cDNA 1110051M20 gene			DE	novelProt4264,A2AII6,Q8BHR8	3		PB.3975.1,PB.3975.3,PB.3975.2	3
1110057K04Rik	RIKEN cDNA 1110057K04 gene	Not DIU		DE	Q8BVA5-3,A0A0F6AIX5	2		PB.1468.1,PB.1468.5	3	NO
1110059E24Rik	RIKEN cDNA 1110059E24 gene	Not DIU		DE	Q9CQ90	1		PB.3568.1,PB.3568.2	2	NO
1200014J11Rik	RIKEN cDNA 1200014J11 gene			Not DE		1			1
1500004A13Rik	RIKEN cDNA 1500004A13 gene	Not DIU		Not DE		0			2	NO
1500011B03Rik	RIKEN cDNA 1500011B03 gene			DE		0		PB.5579.1	1
1500015A07Rik	RIKEN cDNA 1500015A07 gene			Not DE		0			1
1600002H07Rik	RIKEN cDNA 1600002H07 gene			DE	Q6GQV0	1		PB.2933.1	1
1600012H06Rik	RIKEN cDNA 1600012H06 gene	DIU		Not DE		1		PB.2891.1,PB.2891.2	3	YES
1600014C10Rik	RIKEN cDNA 1600014C10 gene			DE	novelProt1816	1		PB.6290.1	1
1700003M07Rik	RIKEN cDNA 1700003M07 gene	Not DIU		DE		0		PB.5132.1,PB.5132.2	2	NO
1700017B05Rik	RIKEN cDNA 1700017B05 gene			Not DE		1			1
1700019G17Rik	RIKEN cDNA 1700019G17 gene			DE	G5E8L3	1		PB.5954.1	1
1700020I14Rik	RIKEN cDNA 1700020I14 gene	Not DIU		Not DE		0			2	NO
1700021K19Rik	RIKEN cDNA 1700021K19 gene	Not DIU	Not DIU	Not DE	D3Z7B1	2	NO	PB.2733.2	2	NO
1700026D08Rik	RIKEN cDNA 1700026D08 gene			DE	Q6P8Y0	1		PB.6418.1	1
1700028P14Rik	RIKEN cDNA 1700028P14 gene			DE	Q9CQC3	1		PB.3574.1	1
1700029J07Rik	RIKEN cDNA 1700029J07 gene	Not DIU		DE	Q3U1D9	1		PB.6777.2,PB.6777.1	2	NO
1700030J22Rik	RIKEN cDNA 1700030J22 gene			DE	Q8BHB7	1			1
1700030K09Rik	RIKEN cDNA 1700030K09 gene	Not DIU		Not DE		1			2	NO
1700037H04Rik	RIKEN cDNA 1700037H04 gene			DE	Q9D1K7	1		PB.4123.2	1
1700047I17Rik2	RIKEN cDNA 1700047I17 gene 2			DE		0		PB.1561.1	1
1700052N19Rik	RIKEN cDNA 1700052N19 gene			Not DE		1			1
1700066M21Rik	RIKEN cDNA 1700066M21 gene			DE	novelProt1788	1		PB.106.1	1
1700088E04Rik	RIKEN cDNA 1700088E04 gene	Not DIU	Not DIU	DE	Q9D9S1,Q4V9V4	2	NO	PB.2457.2,PB.2457.3,PB.2457.1	3	NO
1700123O20Rik	RIKEN cDNA 1700123O20 gene			Not DE		1			1
1810009A15Rik	RIKEN cDNA 1810009A15 gene			Not DE		1			1
1810010H24Rik	RIKEN cDNA 1810010H24 gene			DE	A0A1B0GT03	1		PB.1357.1	1
1810011O10Rik	RIKEN cDNA 1810011O10 gene			Not DE		1			1
1810013L24Rik	RIKEN cDNA 1810013L24 gene			DE	novelProt2741	1		PB.2626.1	1
1810022K09Rik	RIKEN cDNA 1810022K09 gene			DE		0		PB.4365.1	1
1810026J23Rik	RIKEN cDNA 1810026J23 gene			Not DE		1			1
1810030O07Rik	RIKEN cDNA 1810030O07 gene			Not DE		1			1
1810043G02Rik	RIKEN cDNA 1810043G02 gene			DE	Q8C6G1	1		PB.672.1	1
1810055G02Rik	RIKEN cDNA 1810055G02 gene			Not DE		1			1
2010315B03Rik	RIKEN cDNA 2010315B03 gene	DIU	DIU	Not DE	novelProt945,novelProt1364	2	NO	PB.7550.2,PB.7550.1	2	NO
2210013O21Rik	RIKEN cDNA 2210013O21 gene			Not DE		0			1
2210015D19Rik	RIKEN cDNA 2210015D19 gene			Not DE		0			1
2210016L21Rik	RIKEN cDNA 2210016L21 gene			Not DE		1			1
2210018M11Rik	RIKEN cDNA 2210018M11 gene			DE	Q8BMB0	1		PB.6454.1	1
2310003H01Rik	RIKEN cDNA 2310003H01 gene			Not DE		1			1
2310011J03Rik	RIKEN cDNA 2310011J03 gene			Not DE		1			1
2310022A10Rik	RIKEN cDNA 2310022A10 gene			Not DE		1			1
2310045N01Rik	RIKEN cDNA 2310045N01 gene			Not DE		1			1
2310067B10Rik	RIKEN cDNA 2310067B10 gene	Not DIU	Not DIU	Not DE	XP_006534333.1	2	NO	PB.1396.3	2	NO
2410002F23Rik	RIKEN cDNA 2410002F23 gene	Not DIU		DE	Q3TE80	1		PB.6301.3	3	NO
2410131K14Rik	RIKEN cDNA 2410131K14 gene			Not DE		1			1
2510009E07Rik	RIKEN cDNA 2510009E07 gene			Not DE		0			1
2510039O18Rik	RIKEN cDNA 2510039O18 gene			Not DE		1			1
2610001J05Rik	RIKEN cDNA 2610001J05 gene	Not DIU		Not DE		0			2	NO
2610002J02Rik	RIKEN cDNA 2610002J02 gene			Not DE		1			1
2610002M06Rik	RIKEN cDNA 2610002M06 gene			DE	novelProt215	1		PB.7742.1	1
2610008E11Rik	RIKEN cDNA 2610008E11 gene	Not DIU	Not DIU	Not DE	XP_017169603.1	3	NO	PB.684.1	3	NO
2610015P09Rik	RIKEN cDNA 2610015P09 gene			DE	novelProt2485	1		PB.2785.1	1
2610021A01Rik	RIKEN cDNA 2610021A01 gene			DE	E9Q0Q3	1		PB.6296.2	1
2610034B18Rik	RIKEN cDNA 2610034B18 gene			DE	Q9D0A3	1		PB.6399.1	1
2610044O15Rik8	RIKEN cDNA 2610044O15 gene	DIU	DIU	Not DE	novelProt471	2	YES	PB.7070.3	2	YES
2610203C20Rik	RIKEN cDNA 2610203C20 gene	DIU		Not DE		0		PB.7192.1	2	NO
2610301B20Rik	RIKEN cDNA 2610301B20 gene			DE	Q3UJP5	1		PB.4807.1	1
2610507B11Rik	RIKEN cDNA 2610507B11 gene			Not DE		2			2
2610507I01Rik	RIKEN cDNA 2610507I01 gene	Not DIU		DE		0		PB.1013.2,PB.1013.1	2	NO
2700029M09Rik	RIKEN cDNA 2700029M09 gene			DE	Q8CFE2	1		PB.6798.1	1
2700049A03Rik	RIKEN cDNA 2700049A03 gene	Not DIU	Not DIU	DE	E9Q0E2,novelProt156	2	NO	PB.1599.1,PB.1599.2	2	NO
2810002D19Rik	RIKEN cDNA 2810002D19 gene			Not DE		0			1
2810004N23Rik	RIKEN cDNA 2810004N23 gene			Not DE		0			1
2810006K23Rik	RIKEN cDNA 2810006K23 gene			Not DE		1			1
2810021J22Rik	RIKEN cDNA 2810021J22 gene			Not DE		1			1
2810408M09Rik	RIKEN cDNA 2810408M09 gene			Not DE		1			1
2810414N06Rik	RIKEN cDNA 2810414N06 gene			DE		0		PB.332.2	1
2810417H13Rik	RIKEN cDNA 2810417H13 gene			DE	Q9CQX4	1		PB.7320.1	1
2810459M11Rik	RIKEN cDNA 2810459M11 gene	DIU		DE		0		PB.202.2,PB.202.1	3	YES
2810468N07Rik	RIKEN cDNA 2810468N07 gene			Not DE		0			1
2810474O19Rik	RIKEN cDNA 2810474O19 gene		Not DIU	DE	novelProt5126,novelProt3711,novelProt1949	3	NO	PB.6170.1,PB.6168.2,PB.6169.1	4
2900011O08Rik	RIKEN cDNA 2900011O08 gene			DE	Q8R1Y2	1		PB.2645.1	1
2900037B21Rik	RIKEN cDNA 2900037B21 gene			DE		0		PB.6396.2	1
2900076A07Rik	RIKEN cDNA 2900076A07 gene			Not DE		0			1
2900097C17Rik	RIKEN cDNA 2900097C17 gene			Not DE		0			1
3110001I22Rik	RIKEN cDNA 3110001I22 gene			DE	novelProt877	1		PB.2638.4	1
3110007F17Rik	RIKEN cDNA 3110007F17 gene			DE	Q8CCR8	1		PB.7750.1	1
3110043O21Rik	RIKEN cDNA 3110043O21 gene			Not DE		1			1
3110057O12Rik	RIKEN cDNA 3110057O12 gene			DE	Q8C1A9	1		PB.4427.1	1
3110082I17Rik	RIKEN cDNA 3110082I17 gene			Not DE		1			1
3632451O06Rik	RIKEN cDNA 3632451O06 gene	Not DIU	Not DIU	DE	XP_006519515.1,Q8BT18	2	NO	PB.2140.1,PB.2140.2	2	NO
3830406C13Rik	RIKEN cDNA 3830406C13 gene			DE	Q8BGD0	1		PB.2049.1	1
3930402G23Rik	RIKEN cDNA 3930402G23 gene			Not DE		1			1
4632404H12Rik	RIKEN cDNA 4632404H12 gene			DE		0		PB.4544.1	1
4632427E13Rik	RIKEN cDNA 4632427E13 gene			Not DE		0			1
4632428N05Rik	RIKEN cDNA 4632428N05 gene			DE	A0A171EBK7	1		PB.612.1	1
4833420G17Rik	RIKEN cDNA 4833420G17 gene	Not DIU	Not DIU	Not DE	novelProt4042	4	NO	PB.2038.3,PB.2038.10,PB.2038.5	10	NO
4833439L19Rik	RIKEN cDNA 4833439L19 gene	DIU	Not DIU	Not DE	Q9DBN4	3	NO	PB.1868.4,PB.1868.2,PB.1868.6	5	NO
4921524J17Rik	RIKEN cDNA 4921524J17 gene			Not DE		1			1
4930402H24Rik	RIKEN cDNA 4930402H24 gene			DE	Q7TT23	1		PB.4121.1	1
4930430F08Rik	RIKEN cDNA 4930430F08 gene	DIU	DIU	Not DE	novelProt2409	2	YES	PB.769.1	2	YES
4930453N24Rik	RIKEN cDNA 4930453N24 gene			Not DE		1			1
4930503L19Rik	RIKEN cDNA 4930503L19 gene			DE	Q8CB14	1		PB.3412.3	1
4930518I15Rik	RIKEN cDNA 4930518I15 gene			Not DE		0			1
4930522L14Rik	RIKEN cDNA 4930522L14 gene			DE	E9QAG4	1		PB.5550.1	1
4931406C07Rik	RIKEN cDNA 4931406C07 gene			DE	Q91V76	1		PB.7103.1	1
4931406P16Rik	RIKEN cDNA 4931406P16 gene	Not DIU	Not DIU	Not DE	novelProt2370	2	NO	PB.6280.1	2	NO
4933404O12Rik	RIKEN cDNA 4933404O12 gene			DE		0		PB.5691.1	1
4933412E12Rik	RIKEN cDNA 4933412E12 gene			DE		0		PB.786.1	1
4933427D14Rik	RIKEN cDNA 4933427D14 gene			Not DE		1			1
4933431E20Rik	RIKEN cDNA 4933431E20 gene	DIU		Not DE		1		PB.4656.7,PB.4656.3	6	YES
4933434E20Rik	RIKEN cDNA 4933434E20 gene	Not DIU	Not DIU	DE	novelProt76,Q8R092	3	NO	PB.4548.6,PB.4548.4	3	NO
5031439G07Rik	RIKEN cDNA 5031439G07 gene			DE		0		PB.2506.1	1
5430435G22Rik	RIKEN cDNA 5430435G22 gene	Not DIU	Not DIU	DE	Q8VEA8-2,Q8VEA8	2	NO	PB.282.1,PB.282.2	2	NO
5730455P16Rik	RIKEN cDNA 5730455P16 gene			DE	Q9CYI0	1		PB.1183.1	1
5830415F09Rik	RIKEN cDNA 5830415F09 gene			DE	Q562D6	1		PB.4907.1	1
5830428H23Rik	RIKEN cDNA 5830428H23 gene	Not DIU		DE	novelProt51	1		PB.3697.1	2	NO
6030458C11Rik	RIKEN cDNA 6030458C11 gene			DE		0		PB.2329.1	1
6330403K07Rik	RIKEN cDNA 6330403K07 gene			DE		1			1
6720427I07Rik	RIKEN cDNA 6720427I07 gene			DE		0			1
6820431F20Rik	RIKEN cDNA 6820431F20 gene			DE		0		PB.6712.4	1
8430419L09Rik	RIKEN cDNA 8430419L09 gene	Not DIU	Not DIU	Not DE		2	NO		2	NO
9030025P20Rik	RIKEN cDNA 9030025P20 gene			DE	XP_011244525.1	1		PB.2893.1	1
9030617O03Rik	RIKEN cDNA 9030617O03 gene	DIU	DIU	Not DE	Q8BH86,E9QMK9,XP_006515803.1	5	NO	PB.1692.3,PB.1692.6,PB.1692.4	5	NO
9030624J02Rik	RIKEN cDNA 9030624J02 gene	Not DIU	Not DIU	Not DE		2	NO		2	NO
9130011E15Rik	RIKEN cDNA 9130011E15 gene			Not DE		1			1
9130019O22Rik	RIKEN cDNA 9130019O22 gene			Not DE		1			1
9130401M01Rik	RIKEN cDNA 9130401M01 gene			Not DE		1			1
9230110C19Rik	RIKEN cDNA 9230110C19 gene			DE	Q8CC70	1		PB.7084.1	1
9230114K14Rik	RIKEN cDNA 9230114K14 gene			Not DE		0			1
9330159F19Rik	RIKEN cDNA 9330159F19 gene			Not DE		1			1
9430008C03Rik	RIKEN cDNA 9430008C03 gene			DE		0		PB.4247.1	1
9430015G10Rik	RIKEN cDNA 9430015G10 gene	Not DIU	DIU	Not DE	novelProt1696	2	NO	PB.5295.2	3	YES
9430016H08Rik	RIKEN cDNA 9430016H08 gene			Not DE		1			1
9430020K01Rik	RIKEN cDNA 9430020K01 gene	Not DIU	Not DIU	Not DE		2	NO		2	NO
9530068E07Rik	RIKEN cDNA 9530068E07 gene			DE	A0A0A0MQD4	1		PB.980.1	1
9530077C05Rik	RIKEN cDNA 9530077C05 gene			DE	Q7TQE7	1		PB.7150.1	1
9630033F20Rik	RIKEN cDNA 9630033F20 gene			DE	Q8BZA9	1		PB.6111.1	1
9930104L06Rik	RIKEN cDNA 9930104L06 gene	Not DIU		Not DE		1		PB.5096.2,PB.5096.1	3	NO
A130010J15Rik	RIKEN cDNA A130010J15 gene			DE	Q9DAE8	1		PB.491.1	1
A230046K03Rik	RIKEN cDNA A230046K03 gene	Not DIU	Not DIU	Not DE		2	NO		2	NO
A2m	alpha-2-macroglobulin	Not DIU	Not DIU	DE	novelProt3859,novelProt5238,Q6GQT1	3	YES	PB.6078.1,PB.6078.20,PB.6078.21	3	YES
A430005L14Rik	RIKEN cDNA A430005L14 gene			DE	Q80WR5	1		PB.5273.1	1
A430033K04Rik	RIKEN cDNA A430033K04 gene			DE	E9Q8G5	1		PB.5708.1	1
A430105I19Rik	RIKEN cDNA A430105I19 gene			DE	novelProt1506	1		PB.4036.1	1
A430108G06Rik	RIKEN cDNA A430108G06 gene			DE		0		PB.987.1	1
A530054K11Rik	RIKEN cDNA A530054K11 gene			Not DE		1			1
A630089N07Rik	RIKEN cDNA A630089N07 gene			Not DE		1			1
A730020M07Rik	RIKEN cDNA A730020M07 gene			DE		0		PB.4694.2	1
A730098P11Rik	RIKEN cDNA A730098P11 gene			Not DE		1			1
A830010M20Rik	RIKEN cDNA A830010M20 gene	Not DIU	Not DIU	Not DE		2	YES		2	YES
A830082K12Rik	RIKEN cDNA A830082K12 gene			DE		0		PB.1953.1	1
A930001C03Rik	RIKEN cDNA A930001C03 gene			DE		0		PB.3463.1	1
A930024E05Rik	RIKEN cDNA A930024E05 gene			DE	novelProt4189	1		PB.5626.1	1
AI314180	expressed sequence AI314180			Not DE		1			1
AI414108	expressed sequence AI414108			Not DE		0			1
AI464131	expressed sequence AI464131			Not DE		1			1
AI597479	expressed sequence AI597479			DE	Q922M7	1		PB.75.1	1
AI837181	expressed sequence AI837181			DE	Q8VD62	1		PB.3478.1	1
AI854517	expressed sequence AI854517			DE		0		PB.6397.1	1
AI987944	expressed sequence AI987944			Not DE		1			1
AU020206	expressed sequence AU020206			DE		0		PB.6385.1	1
AU040320	expressed sequence AU040320			DE	Q8K135	1		PB.5108.2	1
AW146154	expressed sequence AW146154			Not DE		1			1
AW209491	expressed sequence AW209491	Not DIU		Not DE		1			2	NO
AW549877	expressed sequence AW549877	Not DIU	Not DIU	Not DE		2	NO		2	NO
AW554918	expressed sequence AW554918			Not DE		1			1
Aaas	achalasia, adrenocortical insufficiency, alacrimia			Not DE		1			1
Aacs	acetoacetyl-CoA synthetase	Not DIU	Not DIU	DE	novelProt1467,Q9D2R0	2	NO	PB.5652.6,PB.5652.1,PB.5652.3	3	NO
Aaed1	AhpC/TSA antioxidant enzyme domain containing 1			Not DE		1			1
Aagab	alpha- and gamma-adaptin binding protein			DE	Q8R2R3	1		PB.7300.2	1
Aak1	AP2 associated kinase 1			Not DE		0			1
Aamp	angio-associated migratory protein			Not DE		1			1
Aar2	AAR2 splicing factor homolog (S. cerevisiae)			Not DE		1		PB.4231.2	2
Aars	alanyl-tRNA synthetase	DIU		Not DE		1		PB.6996.3	2	NO
Aarsd1	alanyl-tRNA synthetase domain containing 1			DE	Q3THG9	1		PB.1309.2	1
Aasdhppt	aminoadipate-semialdehyde dehydrogenase-phosphopantetheinyl transferase	Not DIU	Not DIU	DE	Q05C25	3	NO	PB.7073.3	3	NO
Aatf	apoptosis antagonizing transcription factor			DE	Q9JKX4	1		PB.1201.1	1
Abat	4-aminobutyrate aminotransferase	DIU	DIU	DE	P61922-2,P61922	2	NO	PB.2621.2,PB.2621.1	2	NO
Abca1	ATP-binding cassette, sub-family A (ABC1), member 1			DE	novelProt3952	1		PB.4923.1	1
Abca2	ATP-binding cassette, sub-family A (ABC1), member 2			DE	novelProt1856	1		PB.3759.1	1
Abca3	ATP-binding cassette, sub-family A (ABC1), member 3			DE	Q8R420	1		PB.2935.1	1
Abcb1b	ATP-binding cassette, sub-family B (MDR/TAP), member 1B			DE	P06795	1		PB.5316.1	1
Abcb6	ATP-binding cassette, sub-family B (MDR/TAP), member 6			Not DE		1			1
Abcb7	ATP-binding cassette, sub-family B (MDR/TAP), member 7			DE	Q61102	1		PB.7727.2	1
Abcb8	ATP-binding cassette, sub-family B (MDR/TAP), member 8			Not DE		1			1
Abcc1	ATP-binding cassette, sub-family C (CFTR/MRP), member 1			DE	O35379	1		PB.2648.1	1
Abcc4	ATP-binding cassette, sub-family C (CFTR/MRP), member 4			DE	E9Q236	1		PB.2284.1	1
Abcc5	ATP-binding cassette, sub-family C (CFTR/MRP), member 5	Not DIU	Not DIU	DE	Q8CFP9,novelProt5001	5	NO	PB.2686.1,PB.2686.2,PB.2686.3	6	NO
Abcd2	ATP-binding cassette, sub-family D (ALD), member 2			DE	A0A0R4J0U5	1		PB.2529.1	1
Abcd3	ATP-binding cassette, sub-family D (ALD), member 3			Not DE	XP_006501215.1	2		PB.4696.1	2
Abcd4	ATP-binding cassette, sub-family D (ALD), member 4			DE	O89016	1		PB.1657.1	1
Abce1	ATP-binding cassette, sub-family E (OABP), member 1			DE	P61222	1		PB.6867.1	1
Abcf1	ATP-binding cassette, sub-family F (GCN20), member 1			Not DE		1			1
Abcf2	ATP-binding cassette, sub-family F (GCN20), member 2			DE	Q99LE6	1		PB.5346.1	1
Abcf3	ATP-binding cassette, sub-family F (GCN20), member 3	Not DIU	Not DIU	Not DE		3	NO		3	NO
Abcg2	ATP-binding cassette, sub-family G (WHITE), member 2			DE	A0A0R4J0B6	1		PB.5901.1	1
Abhd10	abhydrolase domain containing 10	Not DIU	Not DIU	Not DE	XP_006522038.2	3	NO	PB.2792.4	3	NO
Abhd11	abhydrolase domain containing 11			Not DE		1			1
Abhd14a	abhydrolase domain containing 14A	Not DIU	Not DIU	Not DE	E9Q136	2	NO	PB.7444.1	2	NO
Abhd14b	abhydrolase domain containing 14b			DE	E9QN99	1		PB.7445.1	1
Abhd17c	abhydrolase domain containing 17C			DE	novelProt2453	1		PB.6421.1	1
Abhd2	abhydrolase domain containing 2			Not DE		1			1
Abhd3	abhydrolase domain containing 3			DE	Q91ZH7	1		PB.3242.1	1
Abhd4	abhydrolase domain containing 4			DE	Q3U7M5,Q8C0M2	2		PB.2157.1,PB.2157.2,PB.2157.4	3
Abhd5	abhydrolase domain containing 5	Not DIU	Not DIU	DE	Q9DBL9,XP_006512307.1	2	NO	PB.7538.1,PB.7538.2	2	NO
Abhd6	abhydrolase domain containing 6	Not DIU	Not DIU	Not DE		2	NO	PB.2043.3	3	NO
Abi1	abl-interactor 1	DIU	DIU	Not DE	novelProt4166,Q8CBW3	6	YES	PB.3741.6,PB.3741.3	6	YES
Abi2	abl-interactor 2	Not DIU	Not DIU	DE	P62484,XP_006496141.1,A0A087WPP8	3	NO	PB.129.2,PB.129.3,PB.129.1	3	NO
Abl1	c-abl oncogene 1, non-receptor tyrosine kinase			DE	P00520	1		PB.3826.1	1
Abl2	v-abl Abelson murine leukemia viral oncogene 2 (arg, Abelson-related gene)	Not DIU		Not DE		0			2	NO
Ablim1	actin-binding LIM protein 1			DE	XP_017173675.1	1		PB.3681.1	1
Abt1	activator of basal transcription 1			Not DE		1			1
Abtb1	ankyrin repeat and BTB (POZ) domain containing 1			DE	A0A0R4J0A1	1		PB.5983.1	1
Acaa1a	acetyl-Coenzyme A acyltransferase 1A			Not DE		1			1
Acaa2	acetyl-Coenzyme A acyltransferase 2 (mitochondrial 3-oxoacyl-Coenzyme A thiolase)			DE	Q8BWT1	1		PB.3420.1	1
Acaca	acetyl-Coenzyme A carboxylase alpha			Not DE		1			1
Acad11	acyl-Coenzyme A dehydrogenase family, member 11			DE	A0A0R4J0I6	1		PB.7435.1	1
Acad8	acyl-Coenzyme A dehydrogenase family, member 8	Not DIU	Not DIU	Not DE	novelProt5150,novelProt4863	3	NO	PB.7157.3,PB.7157.1	3	NO
Acad9	acyl-Coenzyme A dehydrogenase family, member 9	Not DIU	Not DIU	Not DE		2	NO		2	NO
Acadl	acyl-Coenzyme A dehydrogenase, long-chain			DE	A0A0R4J083	1		PB.146.1	1
Acadm	acyl-Coenzyme A dehydrogenase, medium chain			DE	P45952	1		PB.4782.1	1
Acads	acyl-Coenzyme A dehydrogenase, short chain			Not DE		1			1
Acadsb	acyl-Coenzyme A dehydrogenase, short/branched chain			DE	Q9DBL1	1		PB.6601.1	1
Acadvl	acyl-Coenzyme A dehydrogenase, very long chain	Not DIU	Not DIU	DE	B1AR28,P50544	3	NO	PB.1088.1,PB.1088.3	3	NO
Acap2	ArfGAP with coiled-coil, ankyrin repeat and PH domains 2			DE	novelProt4310	1		PB.2719.1	1
Acat1	acetyl-Coenzyme A acetyltransferase 1			DE	Q8QZT1	1		PB.7249.2	1
Acat2	acetyl-Coenzyme A acetyltransferase 2	Not DIU	Not DIU	DE	novelProt2191,G3XA25,Q8CAY6	3	NO	PB.2886.1,PB.2886.2,PB.2886.3	3	NO
Acat3	acetyl-Coenzyme A acetyltransferase 3			DE	Q80X81	1		PB.2885.1	1
Acbd5	acyl-Coenzyme A binding domain containing 5	Not DIU	Not DIU	DE	Q5XG73-2,novelProt5302,Q5XG73-3,XP_017174781.1	5	NO	PB.3742.7,PB.3742.6,PB.3742.1,PB.3742.2	5	NO
Accs	1-aminocyclopropane-1-carboxylate synthase (non-functional)			Not DE		1			1
Acd	adrenocortical dysplasia	Not DIU	Not DIU	DE	ENSMUSP00000148285,Q5EE38-4	4	YES	PB.6954.1,PB.6954.5,PB.6954.6	5	YES
Acer3	alkaline ceramidase 3			DE	Q9D099	1		PB.6453.1	1
Acly	ATP citrate lyase	Not DIU	Not DIU	DE	novelProt5116,Q91V92,Q3V117	3	NO	PB.1291.4,PB.1291.2,PB.1291.1	3	NO
Acn9	ACN9 homolog (S. cerevisiae)			DE	Q8BQU3	1		PB.5772.1	1
Aco1	aconitase 1			Not DE		2			2
Aco2	aconitase 2, mitochondrial			Not DE		1			1
Acot11	acyl-CoA thioesterase 11			DE	novelProt2739,Q8VHQ9	2		PB.5007.3,PB.5007.1	2
Acot7	acyl-CoA thioesterase 7	Not DIU	Not DIU	DE	novelProt1968,Q91V12-4	3	NO	PB.5270.2,PB.5270.1	3	NO
Acot9	acyl-CoA thioesterase 9			Not DE		1			1
Acox1	acyl-Coenzyme A oxidase 1, palmitoyl			DE	Q9R0H0-2	1		PB.1403.2,PB.1403.1	2
Acox3	acyl-Coenzyme A oxidase 3, pristanoyl			DE	Q9EPL9	1		PB.5413.3,PB.5413.1	3
Acp1	acid phosphatase 1, soluble	DIU	DIU	Not DE	Q9D358,Q561M1	3	NO	PB.1509.2,PB.1509.1	3	NO
Acp2	acid phosphatase 2, lysosomal			DE	P24638	1		PB.3972.2	1
Acp5	acid phosphatase 5, tartrate resistant			DE	Q05117	1		PB.7146.1	1
Acp6	acid phosphatase 6, lysophosphatidic			Not DE		2			2
Acsbg1	acyl-CoA synthetase bubblegum family member 1	Not DIU		DE	novelProt1648,Q99PU5	3		PB.7252.12,PB.7252.11,PB.7252.2,PB.7252.7	5	NO
Acsl4	acyl-CoA synthetase long-chain family member 4	Not DIU		DE	Q9QUJ7-2	1		PB.7786.2	2	NO
Acsl5	acyl-CoA synthetase long-chain family member 5			DE	Q8JZR0	1		PB.3675.1	1
Acsl6	acyl-CoA synthetase long-chain family member 6	DIU	DIU	DE	Q5ICG5,Q8R1X1,Q91WC3	3	NO	PB.994.6,PB.994.4,PB.994.5,PB.995.1,PB.994.2,PB.994.3,PB.994.1	7	YES
Acss2	acyl-CoA synthetase short-chain family member 2			Not DE		1			1
Actb	actin, beta			DE	novelProt482,P60710	2		PB.5728.4,PB.5728.2	2
Actg1	actin, gamma, cytoplasmic 1			Not DE		1			2
Actl6a	actin-like 6A	Not DIU	Not DIU	DE	novelProt1777,Q9Z2N8	2	NO	PB.4399.3,PB.4399.1	2	NO
Actn4	actinin alpha 4			DE	novelProt3659	1		PB.6255.1	1
Actr10	ARP10 actin-related protein 10			Not DE		1			1
Actr1a	ARP1 actin-related protein 1A, centractin alpha			Not DE		1			2
Actr1b	ARP1 actin-related protein 1B, centractin beta			Not DE		1			2
Actr2	ARP2 actin-related protein 2			Not DE		1			1
Actr3	ARP3 actin-related protein 3			Not DE		1			1
Actr3b	ARP3 actin-related protein 3B	Not DIU	Not DIU	DE	Q641P0-2,Q641P0	2	NO	PB.5354.2,PB.5354.1	2	NO
Actr6	ARP6 actin-related protein 6	Not DIU	Not DIU	Not DE		2	NO		2	NO
Actr8	ARP8 actin-related protein 8	Not DIU	Not DIU	Not DE		2	NO		2	NO
Acy1	aminoacylase 1			Not DE		1			1
Acy3	aspartoacylase (aminoacylase) 3			DE	Q91XE4	1		PB.3454.1	1
Adal	adenosine deaminase-like			DE	Q80SY6	1		PB.4063.2	1
Adam10	a disintegrin and metallopeptidase domain 10			Not DE		1			1
Adam12	a disintegrin and metallopeptidase domain 12 (meltrin alpha)			DE		0		PB.6614.1	1
Adam17	a disintegrin and metallopeptidase domain 17			Not DE		1			1
Adam19	a disintegrin and metallopeptidase domain 19 (meltrin beta)			DE	O35674	1		PB.949.2	1
Adam22	a disintegrin and metallopeptidase domain 22			DE	novelProt4942	1		PB.5313.1	1
Adam8	a disintegrin and metallopeptidase domain 8			DE	Q3U7G2	1		PB.6627.1	1
Adamts1	a disintegrin-like and metallopeptidase (reprolysin type) with thrombospondin type 1 motif, 1			Not DE		0			1
Adamts4	a disintegrin-like and metallopeptidase (reprolysin type) with thrombospondin type 1 motif, 4			Not DE		1			1
Adar	adenosine deaminase, RNA-specific			Not DE		1			1
Adat1	adenosine deaminase, tRNA-specific 1			DE	Q9JHI2	1		PB.7007.1	1
Adck3	aarF domain containing kinase 3			DE	Q60936	1		PB.450.1	1
Adck5	aarF domain containing kinase 5			Not DE		1			1
Adcy6	adenylate cyclase 6			Not DE		0			1
Adcyap1r1	adenylate cyclase activating polypeptide 1 receptor 1			DE	Q6NXJ9	1		PB.5890.1	1
Add1	adducin 1 (alpha)			DE	Q9QYC0-2	1		PB.5409.1	2
Add2	adducin 2 (beta)			DE	Q9QYB8	1		PB.5958.1	1
Add3	adducin 3 (gamma)	Not DIU	Not DIU	DE	Q9QYB5,Q9QYB5-2	2	NO	PB.3668.1,PB.3668.2,PB.3668.4	3	NO
Adgrb3	adhesion G protein-coupled receptor B3			Not DE		1			1
Adgre1	adhesion G protein-coupled receptor E1	Not DIU	Not DIU	DE	novelProt5267	2	NO	PB.3147.6,PB.3147.5	2	NO
Adgre5	adhesion G protein-coupled receptor E5			Not DE		1			1
Adgrl2	adhesion G protein-coupled receptor L2			DE	novelProt2180	1		PB.4771.1	1
Adgrl3	adhesion G protein-coupled receptor L3			Not DE		1			1
Adgrv1	adhesion G protein-coupled receptor V1			DE	Q8VHN7-5	1		PB.1956.1	1
Adh5	alcohol dehydrogenase 5 (class III), chi polypeptide			Not DE		1			1
Adhfe1	alcohol dehydrogenase, iron containing, 1	Not DIU	Not DIU	DE	Q8R0N6-2,Q8R0N6	2	YES	PB.10.2,PB.10.1	2	YES
Adi1	acireductone dioxygenase 1			DE	Q99JT9	1		PB.1504.1	1
Adipor1	adiponectin receptor 1			DE	Q91VH1	1		PB.300.2	1
Adk	adenosine kinase	DIU	DIU	Not DE	P55264-2,P55264	2	YES	PB.2075.2,PB.2075.1	2	YES
Adm	adrenomedullin			DE	P97297	1		PB.6503.1	1
Adnp	activity-dependent neuroprotective protein			Not DE		1			1
Adnp2	ADNP homeobox 2			DE	Q8CHC8	1		PB.3432.1	1
Ado	2-aminoethanethiol (cysteamine) dioxygenase			DE		0		PB.637.1	1
Adora1	adenosine A1 receptor	DIU		DE	Q60612	1		PB.296.1,PB.296.3	3	NO
Adora2b	adenosine A2b receptor			Not DE		1			1
Adprh	ADP-ribosylarginine hydrolase			Not DE		1			1
Adprm	ADP-ribose/CDP-alcohol diphosphatase, manganese dependent	Not DIU	Not DIU	Not DE		2	NO		2	NO
Adrbk2	adrenergic receptor kinase, beta 2			DE		0		PB.5567.1	1
Adrm1	adhesion regulating molecule 1			Not DE		1			1
Adsl	adenylosuccinate lyase			Not DE		1			1
Adss	adenylosuccinate synthetase, non muscle			DE	P46664	2		PB.438.1	2
Aebp2	AE binding protein 2			Not DE		1			1
Aen	apoptosis enhancing nuclease	Not DIU	Not DIU	Not DE	Q9CZI9-2	3	NO	PB.6390.2	3	NO
Afap1	actin filament associated protein 1			Not DE		1			1
Aff4	AF4/FMR2 family, member 4			Not DE		0			1
Afg3l1	AFG3-like AAA ATPase 1	Not DIU		Not DE		1			2	NO
Aga	aspartylglucosaminidase			DE	Q64191	1		PB.6789.1	1
Agbl3	ATP/GTP binding protein-like 3	Not DIU	Not DIU	DE	Q8CDP0-5,novelProt1045	2	NO	PB.5834.2,PB.5834.1	2	NO
Aggf1	angiogenic factor with G patch and FHA domains 1			Not DE		1			1
Agk	acylglycerol kinase			DE	Q9ESW4	1		PB.5852.1	1
Agl	amylo-1,6-glucosidase, 4-alpha-glucanotransferase			Not DE		1			1
Ago1	argonaute RISC catalytic subunit 1			DE	novelProt2852	1		PB.5105.1	1
Agpat3	1-acylglycerol-3-phosphate O-acyltransferase 3	Not DIU	Not DIU	DE	Q9D517,novelProt360	2	NO	PB.679.1,PB.678.1,PB.679.2	3	NO
Agpat4	1-acylglycerol-3-phosphate O-acyltransferase 4 (lysophosphatidic acid acyltransferase, delta)			DE	Q8K4X7	1		PB.2881.2	1
Agpat5	1-acylglycerol-3-phosphate O-acyltransferase 5 (lysophosphatidic acid acyltransferase, epsilon)			DE	Q9D1E8	1		PB.6707.1	1
Agpat6	1-acylglycerol-3-phosphate O-acyltransferase 6 (lysophosphatidic acid acyltransferase, zeta)			Not DE		2			2
Agps	alkylglycerone phosphate synthase			DE	novelProt2821	1		PB.3930.1	1
Agrn	agrin	Not DIU	Not DIU	DE	novelProt1392,novelProt1118	2	NO	PB.5296.3,PB.5296.2	2	NO
Agtpbp1	ATP/GTP binding protein 1			Not DE		1			1
Agtrap	angiotensin II, type I receptor-associated protein			DE	Q9WVK0	1		PB.5240.1	1
Ahctf1	AT hook containing transcription factor 1			DE	novelProt108	1		PB.447.1	1
Ahcy	S-adenosylhomocysteine hydrolase			DE	P50247	1		PB.4202.1	1
Ahcyl1	S-adenosylhomocysteine hydrolase-like 1			DE	Q80SW1,XP_006501471.1	2		PB.4655.1,PB.4655.3	2
Ahcyl2	S-adenosylhomocysteine hydrolase-like 2			DE	H3BKT5	1		PB.5813.1	1
Ahi1	Abelson helper integration site 1	Not DIU	Not DIU	Not DE		2	NO		2	NO
Ahnak	AHNAK nucleoprotein (desmoyokin)			DE	novelProt3586	1		PB.3528.1	1
Ahsa1	AHA1, activator of heat shock protein ATPase 1			Not DE		2			2
Ahsa2	AHA1, activator of heat shock protein ATPase 2			DE	Q8N9S3,XP_006514773.1	2		PB.912.1,PB.912.4	2
Aif1l	allograft inflammatory factor 1-like			DE	Q9EQX4,novelProt30	2		PB.3827.3,PB.3827.1,PB.3827.4	3
Aifm1	apoptosis-inducing factor, mitochondrion-associated 1			Not DE		1			1
Aifm2	apoptosis-inducing factor, mitochondrion-associated 2	DIU		DE	Q8BUE4	1		PB.621.1,PB.621.2,PB.621.3	3	YES
Aig1	androgen-induced 1			DE	Q9D8B1-2	1		PB.515.1	1
Aimp1	aminoacyl tRNA synthetase complex-interacting multifunctional protein 1			DE	P31230	1		PB.4719.1	1
Aimp2	aminoacyl tRNA synthetase complex-interacting multifunctional protein 2			DE	novelProt4120,Q8R010	2		PB.5738.1,PB.5738.2	2
Aip	aryl-hydrocarbon receptor-interacting protein	DIU	DIU	Not DE	novelProt3429	2	NO	PB.3456.2,PB.3456.1,PB.3456.4	4	NO
Ak1	adenylate kinase 1	Not DIU	Not DIU	Not DE		2	NO		2	NO
Ak2	adenylate kinase 2			DE	Q9WTP6-2	1		PB.5115.1	1
Ak3	adenylate kinase 3			DE	Q9WTP7	1		PB.3583.1	1
Ak4	adenylate kinase 4			Not DE		1			1
Ak5	adenylate kinase 5			DE	Q920P5	1		PB.4778.1	1
Ak6	adenylate kinase 6			DE	novelProt1021	1		PB.2000.1	1
Akap1	A kinase (PRKA) anchor protein 1			DE	novelProt1043	1		PB.1238.1	1
Akap11	A kinase (PRKA) anchor protein 11	Not DIU	Not DIU	Not DE	novelProt1096	2	NO	PB.2257.1	2	NO
Akap12	A kinase (PRKA) anchor protein (gravin) 12			DE	novelProt3791	1		PB.496.1	1
Akap2	A kinase (PRKA) anchor protein 2	Not DIU	Not DIU	Not DE	O54931-2	2	NO	PB.4932.1	2	NO
Akap7	A kinase (PRKA) anchor protein 7			DE		0		PB.544.1	1
Akap8	A kinase (PRKA) anchor protein 8			DE	Q9DBR0	1		PB.3014.1	1
Akr1a1	aldo-keto reductase family 1, member A1 (aldehyde reductase)			Not DE		1			1
Akr1b10	aldo-keto reductase family 1, member B10 (aldose reductase)			DE	G5E895	1		PB.5831.1	1
Akr1b3	aldo-keto reductase family 1, member B3 (aldose reductase)			DE	P45376	1		PB.5829.1	1
Akr1b8	aldo-keto reductase family 1, member B8			DE	P45377	1		PB.5830.1	1
Akr1c13	aldo-keto reductase family 1, member C13			DE	XP_006516545.1	1		PB.1756.1	1
Akr1c14	aldo-keto reductase family 1, member C14			DE	Q91WT7	1		PB.1755.1	1
Akr1e1	aldo-keto reductase family 1, member E1			DE	Q9DCT1	1		PB.1757.1	1
Akt1	thymoma viral proto-oncogene 1			DE	novelProt72	1		PB.1734.1	1
Akt2	thymoma viral proto-oncogene 2	DIU	DIU	DE	Q60823	2	NO	PB.6242.5,PB.6242.3	3	NO
Aktip	thymoma viral proto-oncogene 1 interacting protein	Not DIU		DE	novelProt1558	1		PB.6910.4,PB.6910.2,PB.6910.1	3	NO
Alad	aminolevulinate, delta-, dehydratase			DE	P10518	1		PB.4946.1	1
Alas1	aminolevulinic acid synthase 1			DE	Q8VC19	1		PB.7441.1	1
Aldh18a1	aldehyde dehydrogenase 18 family, member A1			DE	Q9Z110	1		PB.3620.1	2
Aldh1a3	aldehyde dehydrogenase family 1, subfamily A3			Not DE		1			1
Aldh1b1	aldehyde dehydrogenase 1 family, member B1			DE	Q9CZS1	1		PB.4902.1	1
Aldh1l1	aldehyde dehydrogenase 1 family, member L1	Not DIU		DE	Q8R0Y6	2		PB.5989.2,PB.5989.3	3	NO
Aldh1l2	aldehyde dehydrogenase 1 family, member L2			DE	Q8K009	1		PB.726.1	1
Aldh2	aldehyde dehydrogenase 2, mitochondrial	Not DIU	Not DIU	DE	P47738,novelProt1341	2	NO	PB.5612.2,PB.5612.1	2	NO
Aldh3a2	aldehyde dehydrogenase family 3, subfamily A2	Not DIU	Not DIU	DE	NP_001318043.1,P47740	2	NO	PB.1039.6,PB.1039.2,PB.1039.4	3	NO
Aldh3b1	aldehyde dehydrogenase 3 family, member B1			DE	Q80VQ0	1		PB.3453.1	1
Aldh4a1	aldehyde dehydrogenase 4 family, member A1			DE	Q8CHT0	1		PB.5217.1	1
Aldh5a1	aldhehyde dehydrogenase family 5, subfamily A1			DE		0		PB.1800.1	1
Aldh6a1	aldehyde dehydrogenase family 6, subfamily A1			DE	Q9EQ20	1		PB.1655.1	1
Aldh7a1	aldehyde dehydrogenase family 7, member A1	Not DIU	Not DIU	DE	Q9DBF1-2,novelProt1542	2	NO	PB.3365.1,PB.3365.2,PB.3365.4	3	NO
Aldh9a1	aldehyde dehydrogenase 9, subfamily A1	Not DIU	DIU	DE	Q3U367	2	NO	PB.395.1	2	NO
Aldoa	aldolase A, fructose-bisphosphate			Not DE		2		PB.6569.7	3
Aldoc	aldolase C, fructose-bisphosphate	DIU	DIU	DE	P05063,novelProt692	2	NO	PB.1162.1,PB.1162.2	2	NO
Alg1	asparagine-linked glycosylation 1 (beta-1,4-mannosyltransferase)			Not DE		1			1
Alg10b	asparagine-linked glycosylation 10B (alpha-1,2-glucosyltransferase)			DE		0		PB.2526.1	1
Alg11	asparagine-linked glycosylation 11 (alpha-1,2-mannosyltransferase)			Not DE		1			1
Alg14	asparagine-linked glycosylation 14			Not DE		1			1
Alg2	asparagine-linked glycosylation 2 (alpha-1,3-mannosyltransferase)			Not DE		1			1
Alg3	asparagine-linked glycosylation 3 (alpha-1,3-mannosyltransferase)			Not DE		2			2
Alg5	asparagine-linked glycosylation 5 (dolichyl-phosphate beta-glucosyltransferase)			Not DE		1			1
Alg6	asparagine-linked glycosylation 6 (alpha-1,3,-glucosyltransferase)	Not DIU	Not DIU	Not DE	Q3TAE8	2	NO	PB.4990.2	2	NO
Alg8	asparagine-linked glycosylation 8 (alpha-1,3-glucosyltransferase)	Not DIU	Not DIU	DE	Q6P8H8,novelProt5265	2	NO	PB.6446.1,PB.6446.2	2	NO
Alg9	asparagine-linked glycosylation 9 (alpha 1,2 mannosyltransferase)			DE	novelProt5233	1		PB.7239.2	1
Alkbh1	alkB, alkylation repair homolog 1 (E. coli)	Not DIU	Not DIU	DE	novelProt1545	2	NO	PB.1678.1	2	NO
Alkbh3	alkB, alkylation repair homolog 3 (E. coli)	Not DIU		Not DE		1			2	NO
Alkbh4	alkB, alkylation repair homolog 4 (E. coli)	Not DIU	Not DIU	Not DE		2	NO		2	NO
Alkbh5	alkB, alkylation repair homolog 5 (E. coli)			Not DE		1			1
Alkbh8	alkB, alkylation repair homolog 8 (E. coli)	Not DIU		Not DE		1		PB.7071.2	2	YES
Alox5	arachidonate 5-lipoxygenase			DE	P48999	1		PB.6050.1	1
Alpl	alkaline phosphatase, liver/bone/kidney			Not DE		1			1
Als2	amyotrophic lateral sclerosis 2 (juvenile)			DE	Q920R0	2		PB.121.1	2
Amacr	alpha-methylacyl-CoA racemase			DE	O09174	1		PB.2323.1	1
Ambra1	autophagy/beclin 1 regulator 1			Not DE		1			1
Amd1	S-adenosylmethionine decarboxylase 1			Not DE		1			1
Amdhd2	amidohydrolase domain containing 2			DE	Q8JZV7	1		PB.2931.1	1
Amer1	APC membrane recruitment 1			DE	novelProt2164	1		PB.7698.1	1
Ammecr1l	AMME chromosomal region gene 1-like	DIU	DIU	Not DE	novelProt1843,novelProt1086	4	NO	PB.3275.1,PB.3275.2	4	NO
Amn1	antagonist of mitotic exit network 1			Not DE		0			1
Amotl1	angiomotin-like 1			Not DE		1			1
Ampd2	adenosine monophosphate deaminase 2	Not DIU	Not DIU	Not DE	novelProt955	3	NO	PB.4660.1	3	NO
Ampd3	adenosine monophosphate deaminase 3			DE	novelProt466	1		PB.6504.1	1
Amph	amphiphysin	DIU	DIU	DE	novelProt5123,Q7TQF7	3	YES	PB.1784.1,PB.1784.3	3	YES
Amt	aminomethyltransferase			Not DE		1			1
Amy1	amylase 1, salivary			DE	P00687	1		PB.4676.1	1
Amz2	archaelysin family metallopeptidase 2	Not DIU		Not DE		1		PB.1368.2	2	NO
Anapc1	anaphase promoting complex subunit 1			DE	novelProt2986	1		PB.4104.1	1
Anapc16	anaphase promoting complex subunit 16			Not DE		1			1
Anapc2	anaphase promoting complex subunit 2			Not DE		1			1
Anapc4	anaphase promoting complex subunit 4			Not DE		1			1
Anapc5	anaphase-promoting complex subunit 5	Not DIU	Not DIU	DE	novelProt3705,novelProt4684	3	NO	PB.5623.1,PB.5623.2	3	NO
Angel2	angel homolog 2 (Drosophila)			Not DE		2			2
Angpt1	angiopoietin 1			DE	NP_001272991.1	1		PB.2368.1	1
Angpt2	angiopoietin 2			DE	O35608	1		PB.6706.1	1
Angptl2	angiopoietin-like 2			DE	Q9R045	1		PB.3846.1	1
Ank	progressive ankylosis			DE	Q9JHZ2	1		PB.2336.2	1
Ank2	ankyrin 2, brain	DIU	DIU	Not DE	novelProt1984	4	NO	PB.4708.3,PB.4708.4	5	NO
Ank3	ankyrin 3, epithelial			DE	novelProt3740	1		PB.643.1	1
Ankfy1	ankyrin repeat and FYVE domain containing 1			Not DE		1			1
Ankhd1	ankyrin repeat and KH domain containing 1			DE	novelProt3770	1		PB.3310.1	1
Ankib1	ankyrin repeat and IBR domain containing 1			Not DE		1			1
Ankmy2	ankyrin repeat and MYND domain containing 2			Not DE		1			1
Ankrd11	ankyrin repeat domain 11	Not DIU		Not DE		1			2	NO
Ankrd12	ankyrin repeat domain 12			DE	novelProt949	1		PB.3154.1	1
Ankrd13d	ankyrin repeat domain 13 family, member D			DE	novelProt2968	1			1
Ankrd16	ankyrin repeat domain 16			Not DE		1			1
Ankrd17	ankyrin repeat domain 17	Not DIU	Not DIU	Not DE	novelProt1119	4	NO	PB.5503.5	4	NO
Ankrd23	ankyrin repeat domain 23			DE	A0A0A6YW48	1		PB.57.1	1
Ankrd27	ankyrin repeat domain 27 (VPS9 domain)			Not DE		2			3
Ankrd29	ankyrin repeat domain 29			DE	novelProt3503	1		PB.3248.1	1
Ankrd40	ankyrin repeat domain 40	DIU	DIU	DE	Q5SUE8,novelProt410	2	NO	PB.1248.2,PB.1248.3	2	NO
Ankrd46	ankyrin repeat domain 46			DE	Q8BTZ5	1		PB.2353.1	1
Ankrd49	ankyrin repeat domain 49	Not DIU		DE	Q8VE42	1		PB.7100.2,PB.7100.1	2	NO
Ankrd50	ankyrin repeat domain 50			DE	novelProt3568	1		PB.4423.1	1
Anks3	ankyrin repeat and sterile alpha motif domain containing 3			Not DE		1			1
Ankzf1	ankyrin repeat and zinc finger domain containing 1	Not DIU	Not DIU	Not DE	novelProt1410	2	NO	PB.175.2	2	NO
Anln	anillin, actin binding protein	Not DIU	Not DIU	DE	Q8K298,XP_006510644.1	2	NO	PB.7149.1,PB.7149.2	2	NO
Ano10	anoctamin 10			DE	Q8BH79	1		PB.7537.1	1
Ano3	anoctamin 3			Not DE		1			1
Ano6	anoctamin 6	DIU	DIU	Not DE	NP_001240742.1	2	NO	PB.2539.1	2	NO
Anp32b	acidic (leucine-rich) nuclear phosphoprotein 32 family, member B			DE	Q9EST5	1		PB.4908.1	1
Anp32e	acidic (leucine-rich) nuclear phosphoprotein 32 family, member E			DE	P97822-2,P97822	2		PB.4595.1,PB.4595.2	2
Antxr2	anthrax toxin receptor 2			DE	Q6DFX2	1		PB.5516.1	1
Anxa1	annexin A1			DE	P10107	1		PB.3566.1	1
Anxa2	annexin A2			DE	P07356	1		PB.7336.4,PB.7336.5,PB.7336.2	3
Anxa3	annexin A3	Not DIU	Not DIU	Not DE		2	NO	PB.5515.3	3	NO
Anxa4	annexin A4	Not DIU		DE	P97429	1		PB.5966.2,PB.5966.1	2	NO
Anxa5	annexin A5			DE	P48036	1		PB.4416.1,PB.4416.2	2
Anxa6	annexin A6	Not DIU	Not DIU	DE	F8WIT2,P14824	2	NO	PB.1000.2,PB.1000.1	2	NO
Anxa7	annexin A7	Not DIU	Not DIU	DE	Q07076,XP_006518515.1	2	NO	PB.2068.1,PB.2068.3,PB.2068.2	3	YES
Aoah	acyloxyacyl hydrolase			DE	O35298	1		PB.1787.1	1
Aox1	aldehyde oxidase 1			DE	G3X8P9,novelProt41	2		PB.110.1,PB.110.2	2
Ap1ar	adaptor-related protein complex 1 associated regulatory protein			DE	novelProt4937	1		PB.4711.1	1
Ap1b1	adaptor protein complex AP-1, beta 1 subunit			DE	O35643	1		PB.859.1	1
Ap1g1	adaptor protein complex AP-1, gamma 1 subunit			Not DE		1			1
Ap1m1	adaptor-related protein complex AP-1, mu subunit 1			DE	P35585	1		PB.6846.2	1
Ap1s1	adaptor protein complex AP-1, sigma 1			Not DE		1			1
Ap2b1	adaptor-related protein complex 2, beta 1 subunit	Not DIU	Not DIU	Not DE		2	YES		2	YES
Ap2m1	adaptor-related protein complex 2, mu 1 subunit			Not DE		1			2
Ap3b1	adaptor-related protein complex 3, beta 1 subunit			Not DE		1			1
Ap3m1	adaptor-related protein complex 3, mu 1 subunit	Not DIU	Not DIU	Not DE	novelProt3122	3	NO	PB.2074.4	4	NO
Ap3m2	adaptor-related protein complex 3, mu 2 subunit			DE	Q8R2R9	2		PB.6727.1	2
Ap3s2	adaptor-related protein complex 3, sigma 2 subunit			Not DE		1			1
Ap4b1	adaptor-related protein complex AP-4, beta 1			DE	Q9WV76	1		PB.4635.1	1
Ap4e1	adaptor-related protein complex AP-4, epsilon 1			DE	novelProt530	1		PB.4091.1	1
Ap5m1	adaptor-related protein complex 5, mu 1 subunit			Not DE		1			1
Ap5s1	adaptor-related protein 5 complex, sigma 1 subunit	Not DIU		Not DE		1			2	YES
Ap5z1	adaptor-related protein complex 5, zeta 1 subunit	Not DIU	Not DIU	Not DE	Q3U829	2	YES	PB.5724.1	2	YES
Apaf1	apoptotic peptidase activating factor 1			DE		0		PB.751.1	1
Apba2	amyloid beta (A4) precursor protein-binding, family A, member 2	Not DIU	Not DIU	DE	novelProt4449,P98084,A0A0U1RPM0	3	NO	PB.6368.1,PB.6368.10,PB.6368.4,PB.6368.6	4	YES
Apbb1	amyloid beta (A4) precursor protein-binding, family B, member 1			Not DE		1		PB.6484.2	2
Apbb2	amyloid beta (A4) precursor protein-binding, family B, member 2			Not DE		1			1
Apeh	acylpeptide hydrolase			Not DE		1			1
Apex1	apurinic/apyrimidinic endonuclease 1			DE	P28352	1		PB.2145.1	1
Apex2	apurinic/apyrimidinic endonuclease 2			DE	A2AFM3	1		PB.7790.1	1
Aph1a	anterior pharynx defective 1a homolog (C. elegans)	Not DIU	Not DIU	Not DE		2	NO		2	NO
Aph1b	anterior pharynx defective 1b homolog (C. elegans)			Not DE		1			1
Api5	apoptosis inhibitor 5	Not DIU	Not DIU	Not DE	novelProt1566	2	NO	PB.3992.2	2	NO
Apip	APAF1 interacting protein			Not DE		1			1
Apln	apelin			DE	novelProt5018	1		PB.7629.1	1
Aplp2	amyloid beta (A4) precursor-like protein 2	DIU	DIU	DE	Q06335-2,Q06335,novelProt2203,Q60709	4	NO	PB.7164.1,PB.7164.3,PB.7164.2,PB.7164.4	4	NO
Apmap	adipocyte plasma membrane associated protein			Not DE		1			1
Apobec1	apolipoprotein B mRNA editing enzyme, catalytic polypeptide 1	Not DIU		DE	P51908	1		PB.6083.2,PB.6083.1	2	NO
Apoe	apolipoprotein E			DE	P08226	1		PB.6220.1	1
Apool	apolipoprotein O-like			Not DE		1			1
App	amyloid beta (A4) precursor protein	Not DIU	DIU	DE	novelProt2616,P12023	4	YES	PB.2825.4,PB.2825.3	4	YES
Appbp2	amyloid beta precursor protein (cytoplasmic tail) binding protein 2			Not DE		1			1
Appl1	adaptor protein, phosphotyrosine interaction, PH domain and leucine zipper containing 1			Not DE		1			1
Appl2	adaptor protein, phosphotyrosine interaction, PH domain and leucine zipper containing 2	DIU	DIU	DE	Q8K3G9,XP_006513573.1,XP_006513572.1,novelProt5253	6	NO	PB.728.4,PB.728.2,PB.728.5,PB.728.6	6	NO
Aptx	aprataxin	Not DIU	Not DIU	Not DE		2	NO	PB.4858.1	3	NO
Aqp11	aquaporin 11			DE	Q8BHH1	1		PB.6449.1	1
Aqp4	aquaporin 4			DE	A0A0R4J0Z3,P55088-2	2		PB.3254.2,PB.3254.1	2
Aqr	aquarius			Not DE		1			1
Araf	v-raf murine sarcoma 3611 viral oncogene homolog	Not DIU	Not DIU	Not DE		3	YES		3	YES
Arap2	ArfGAP with RhoGAP domain, ankyrin repeat and PH domain 2	Not DIU	Not DIU	DE	novelProt273,novelProt1164	3	NO	PB.5449.3,PB.5449.2	3	NO
Arc	activity regulated cytoskeletal-associated protein			DE	Q9WV31	1		PB.2411.1	1
Arcn1	archain 1	Not DIU	Not DIU	Not DE		3	NO		3	NO
Arel1	apoptosis resistant E3 ubiquitin protein ligase 1	DIU		Not DE		1		PB.1660.3	2	YES
Arf1	ADP-ribosylation factor 1			Not DE		1			1
Arf2	ADP-ribosylation factor 2			Not DE		1			1
Arf3	ADP-ribosylation factor 3	Not DIU		Not DE	P61205	1		PB.2556.1	2	NO
Arf4	ADP-ribosylation factor 4			Not DE		1			1
Arf6	ADP-ribosylation factor 6			Not DE		0			1
Arfgap1	ADP-ribosylation factor GTPase activating protein 1	Not DIU		Not DE		1			4	NO
Arfgap2	ADP-ribosylation factor GTPase activating protein 2			Not DE	Q99K28-2	3		PB.3973.2	3
Arfgap3	ADP-ribosylation factor GTPase activating protein 3			Not DE		1			1
Arfgef1	ADP-ribosylation factor guanine nucleotide-exchange factor 1(brefeldin A-inhibited)			DE	novelProt4603	1		PB.15.1	1
Arfip1	ADP-ribosylation factor interacting protein 1	Not DIU	Not DIU	DE	A2RSX9,novelProt42	2	NO	PB.4494.1,PB.4494.4	2	NO
Arfip2	ADP-ribosylation factor interacting protein 2			Not DE		1			1
Arfrp1	ADP-ribosylation factor related protein 1			Not DE		1			1
Arg2	arginase type II			Not DE		1			1
Arhgap1	Rho GTPase activating protein 1	Not DIU		Not DE		1		PB.3978.2,PB.3978.1,PB.3978.5,PB.3978.4	5	NO
Arhgap11a	Rho GTPase activating protein 11A			DE	Q80Y19	1		PB.4026.1	1
Arhgap12	Rho GTPase activating protein 12	DIU	DIU	DE	novelProt3925,Q8C0D4,novelProt3594	4	YES	PB.3232.3,PB.3232.1,PB.3232.6,PB.3232.5	5	YES
Arhgap18	Rho GTPase activating protein 18	Not DIU	Not DIU	Not DE	XP_006512948.1,novelProt695	3	NO	PB.547.4,PB.547.2	3	NO
Arhgap19	Rho GTPase activating protein 19	Not DIU	Not DIU	DE	E9Q4T1,Q8BRH3	2	NO	PB.3625.2,PB.3625.1	2	NO
Arhgap21	Rho GTPase activating protein 21			Not DE		1			1
Arhgap25	Rho GTPase activating protein 25			DE	Q8BYW1-3	1		PB.5971.2	1
Arhgap29	Rho GTPase activating protein 29			DE	Q8CGF1	1		PB.4697.1	1
Arhgap31	Rho GTPase activating protein 31			DE	novelProt9	1			1
Arhgap32	Rho GTPase activating protein 32			Not DE		1			1
Arhgap35	Rho GTPase activating protein 35			DE	novelProt3254	1		PB.6210.1	1
Arhgap5	Rho GTPase activating protein 5	Not DIU	Not DIU	DE	novelProt1612	3	NO	PB.1545.4	3	NO
Arhgdia	Rho GDP dissociation inhibitor (GDI) alpha			Not DE		1		PB.1442.5	2
Arhgef12	Rho guanine nucleotide exchange factor (GEF) 12			DE	novelProt4488	1		PB.7195.1	1
Arhgef2	rho/rac guanine nucleotide exchange factor (GEF) 2			Not DE		1			1
Arhgef39	Rho guanine nucleotide exchange factor (GEF) 39			DE	Q66JY6	1		PB.4882.1	1
Arhgef4	Rho guanine nucleotide exchange factor (GEF) 4			DE	novelProt5506	1		PB.50.2	1
Arhgef9	CDC42 guanine nucleotide exchange factor (GEF) 9	DIU	DIU	Not DE	Q3UTH8-2,novelProt5450	3	NO	PB.7697.1,PB.7697.4	3	NO
Arid2	AT rich interactive domain 2 (ARID, RFX-like)			DE	novelProt3188	1		PB.2540.1	1
Arid4a	AT rich interactive domain 4A (RBP1-like)			Not DE		1			1
Arid4b	AT rich interactive domain 4B (RBP1-like)			DE	novelProt3388	1		PB.1777.1	1
Arid5b	AT rich interactive domain 5B (MRF1-like)			Not DE		1			1
Arih1	ariadne ubiquitin-conjugating enzyme E2 binding protein homolog 1 (Drosophila)			Not DE		0			1
Arih2	ariadne homolog 2 (Drosophila)			Not DE		0			1
Arl1	ADP-ribosylation factor-like 1			Not DE		1			1
Arl14ep	ADP-ribosylation factor-like 14 effector protein	Not DIU		Not DE		1		PB.4017.2	2	NO
Arl16	ADP-ribosylation factor-like 16			Not DE		1			1
Arl2bp	ADP-ribosylation factor-like 2 binding protein			Not DE		1			1
Arl4a	ADP-ribosylation factor-like 4A			DE	P61213	1		PB.1530.1	1
Arl5a	ADP-ribosylation factor-like 5A			Not DE		1			1
Arl5c	ADP-ribosylation factor-like 5C			DE	Q6P068	1		PB.1270.1	1
Arl6	ADP-ribosylation factor-like 6			Not DE		1			1
Arl6ip1	ADP-ribosylation factor-like 6 interacting protein 1			Not DE		1			1
Arl6ip6	ADP-ribosylation factor-like 6 interacting protein 6			DE		0		PB.3887.1	1
Arl8a	ADP-ribosylation factor-like 8A	Not DIU	Not DIU	DE	Q8VEH3,novelProt5109,novelProt2257	3	NO	PB.304.2,PB.304.1,PB.304.4	4	NO
Arl8b	ADP-ribosylation factor-like 8B			Not DE		1			1
Armc1	armadillo repeat containing 1	Not DIU	Not DIU	Not DE		2	YES		2	YES
Armc3	armadillo repeat containing 3	Not DIU	DIU	DE	B7ZN53,NP_001258494.1	2	YES	PB.3738.2,PB.3738.3	2	YES
Armc6	armadillo repeat containing 6	Not DIU	Not DIU	DE	Q8BNU0,novelProt853	2	NO	PB.6824.3,PB.6824.2	2	NO
Armc8	armadillo repeat containing 8	Not DIU	Not DIU	Not DE	Q9DBR3-3	5	NO	PB.7422.1	5	NO
Armc9	armadillo repeat containing 9	DIU		DE	Q9D2I5-4	1		PB.205.1	2	NO
Armcx1	armadillo repeat containing, X-linked 1			DE	Q9CX83	1		PB.7761.1	1
Armcx2	armadillo repeat containing, X-linked 2			DE	Q91VZ8	1		PB.7763.1	1
Armcx3	armadillo repeat containing, X-linked 3			DE	Q8BHS6	1		PB.7762.1	1
Armcx5	armadillo repeat containing, X-linked 5			Not DE		1			1
Arnt	aryl hydrocarbon receptor nuclear translocator			Not DE		1			2
Arnt2	aryl hydrocarbon receptor nuclear translocator 2			Not DE		1			1
Arntl	aryl hydrocarbon receptor nuclear translocator-like			Not DE		1			1
Arpc1a	actin related protein 2/3 complex, subunit 1A			Not DE		1			1
Arpc1b	actin related protein 2/3 complex, subunit 1B			DE	Q9WV32	1		PB.5743.1	1
Arpc2	actin related protein 2/3 complex, subunit 2	Not DIU		Not DE		1		PB.156.1	2	NO
Arpc4	actin related protein 2/3 complex, subunit 4			Not DE		2			2
Arpc5	actin related protein 2/3 complex, subunit 5	Not DIU	Not DIU	Not DE	novelProt3765	2	NO	PB.335.2	3	NO
Arpp19	cAMP-regulated phosphoprotein 19			Not DE		1			1
Arpp21	cyclic AMP-regulated phosphoprotein, 21			DE	novelProt1350	1		PB.7509.1	1
Arrdc3	arrestin domain containing 3			DE	Q7TPQ9	1		PB.1954.1,PB.1955.1	2
Arsa	arylsulfatase A			DE	P50428	1		PB.2524.1	1
Arsg	arylsulfatase G			DE	novelProt2779	1		PB.1369.1	1
Arsk	arylsulfatase K			DE	A0A0R4J1N2	1		PB.1949.1	1
Arxes1	adipocyte-related X-chromosome expressed sequence 1			DE	Q9D365	1		PB.7768.1	1
Arxes2	adipocyte-related X-chromosome expressed sequence 2			DE		1		PB.7767.1	1
As3mt	arsenic (+3 oxidation state) methyltransferase			DE	Q91WU5	1		PB.3662.1	1
Asah1	N-acylsphingosine amidohydrolase 1			Not DE		1			1
Asap1	ArfGAP with SH3 domain, ankyrin repeat and PH domain1			Not DE		1			1
Asap3	ArfGAP with SH3 domain, ankyrin repeat and PH domain 3			DE	Q5U464	1		PB.5193.1	1
Asb13	ankyrin repeat and SOCS box-containing 13			Not DE		1			1
Asb3	ankyrin repeat and SOCS box-containing 3			Not DE		1			1
Asb6	ankyrin repeat and SOCS box-containing 6			Not DE		2			2
Asb7	ankyrin repeat and SOCS box-containing 7			Not DE		0			1
Asb8	ankyrin repeat and SOCS box-containing 8			DE	A0A0R4J1W1	1		PB.2550.1	1
Ascc1	activating signal cointegrator 1 complex subunit 1			Not DE		1			1
Ascc2	activating signal cointegrator 1 complex subunit 2	DIU	DIU	Not DE	novelProt1528,XP_006514937.1	3	NO	PB.855.2,PB.855.3	3	NO
Ascl1	achaete-scute complex homolog 1 (Drosophila)			DE	novelProt1302	1		PB.742.1	1
Asf1b	anti-silencing function 1B histone chaperone	Not DIU	Not DIU	DE	novelProt1082,Q9DAP7	2	NO	PB.6879.1,PB.6879.2	2	NO
Ash1l	ash1 (absent, small, or homeotic)-like (Drosophila)	Not DIU		Not DE		1			2	NO
Asl	argininosuccinate lyase	Not DIU		DE	Q91YI0	1		PB.5663.1	2	NO
Asna1	arsA arsenite transporter, ATP-binding, homolog 1 (bacterial)			Not DE		1			1
Asns	asparagine synthetase			DE	Q61024	1		PB.5773.1	1
Asnsd1	asparagine synthetase domain containing 1			DE	Q8BFS9	1		PB.95.1	1
Asph	aspartate-beta-hydroxylase	Not DIU	Not DIU	Not DE		2	YES		3	YES
Aspm	asp (abnormal spindle)-like, microcephaly associated (Drosophila)	Not DIU	Not DIU	DE	novelProt2205,novelProt4553	2	NO	PB.317.1,PB.317.2	2	NO
Aspscr1	alveolar soft part sarcoma chromosome region, candidate 1 (human)			Not DE		1			1
Asrgl1	asparaginase like 1			DE	Q8C0M9	1		PB.3529.1	1
Ass1	argininosuccinate synthetase 1			DE	P16460	1		PB.3823.1	1
Astn1	astrotactin 1	Not DIU	Not DIU	DE	novelProt4590,Q61137-2	2	YES	PB.360.1,PB.361.1	2	YES
Asun	asunder, spermatogenesis regulator	Not DIU	Not DIU	DE	XP_006507172.1,novelProt5012	3	NO	PB.6155.4,PB.6155.3	3	NO
Asxl2	additional sex combs like 2 (Drosophila)			Not DE		1			1
Atad1	ATPase family, AAA domain containing 1			Not DE		1			1
Atad2	ATPase family, AAA domain containing 2			DE	G3X963	1		PB.2388.1	1
Atad2b	ATPase family, AAA domain containing 2B			DE		0		PB.1467.1	1
Atat1	alpha tubulin acetyltransferase 1	Not DIU	Not DIU	Not DE		2	NO		2	NO
Atcay	ataxia, cerebellar, Cayman type homolog (human)			DE	novelProt400	1		PB.708.1	1
Ate1	arginyltransferase 1	Not DIU	Not DIU	Not DE	Q4FCQ7,Q9Z2A5	4	YES	PB.6597.3,PB.6597.2	4	YES
Atf2	activating transcription factor 2	Not DIU	Not DIU	Not DE		2	NO	PB.3926.4	4	NO
Atf4	activating transcription factor 4	Not DIU		Not DE		1			2	NO
Atf6	activating transcription factor 6			Not DE		1			1
Atf7	activating transcription factor 7			Not DE		1			1
Atf7ip	activating transcription factor 7 interacting protein			Not DE		1			1
Atg10	autophagy related 10			DE	A0A0R4J029	1		PB.1968.1	1
Atg101	autophagy related 101			Not DE		1			1
Atg12	autophagy related 12			DE	Q9CQY1	1		PB.3355.1	1
Atg13	autophagy related 13			DE	novelProt3113	1		PB.3979.1	1
Atg4a	autophagy related 4A, cysteine peptidase			DE	Q8C9S8	1		PB.7782.1	1
Atg4b	autophagy related 4B, cysteine peptidase			Not DE		2			2
Atg4c	autophagy related 4C, cysteine peptidase	Not DIU		DE	Q811C2	1		PB.4989.1,PB.4989.2	2	NO
Atg4d	autophagy related 4D, cysteine peptidase			Not DE		1			1
Atg5	autophagy related 5	Not DIU		Not DE		1			2	NO
Atg7	autophagy related 7			Not DE		1			1
Athl1	ATH1, acid trehalase-like 1 (yeast)			Not DE		1			1
Atic	5-aminoimidazole-4-carboxamide ribonucleotide formyltransferase/IMP cyclohydrolase			DE	novelProt4245	1		PB.150.1	1
Atl1	atlastin GTPase 1	Not DIU	Not DIU	Not DE	Q8BH66	2	NO	PB.1588.1	2	NO
Atl2	atlastin GTPase 2			Not DE		1			1
Atl3	atlastin GTPase 3			Not DE		1			1
Atm	ataxia telangiectasia mutated			DE		0		PB.7246.1	1
Atp11a	ATPase, class VI, type 11A			DE	novelProt448	1		PB.6694.1	1
Atp11b	ATPase, class VI, type 11B			Not DE		1			1
Atp1a2	ATPase, Na+/K+ transporting, alpha 2 polypeptide			DE	Q6PIE5	1		PB.428.1	1
Atp1b1	ATPase, Na+/K+ transporting, beta 1 polypeptide	Not DIU		DE	novelProt2305	1		PB.385.1,PB.385.2	2	NO
Atp1b2	ATPase, Na+/K+ transporting, beta 2 polypeptide			DE	P14231	1		PB.1075.1	1
Atp1b3	ATPase, Na+/K+ transporting, beta 3 polypeptide			Not DE		1			1
Atp2a2	ATPase, Ca++ transporting, cardiac muscle, slow twitch 2			Not DE		1			1
Atp2b1	ATPase, Ca++ transporting, plasma membrane 1	Not DIU	Not DIU	DE	novelProt4846,novelProt1134	2	NO	PB.764.1,PB.764.2	2	NO
Atp4a	ATPase, H+/K+ exchanging, gastric, alpha polypeptide			Not DE		1			1
Atp5a1	ATP synthase, H+ transporting, mitochondrial F1 complex, alpha subunit 1			Not DE		1			1
Atp5b	ATP synthase, H+ transporting mitochondrial F1 complex, beta subunit	Not DIU	Not DIU	Not DE		2	NO		2	NO
Atp5c1	ATP synthase, H+ transporting, mitochondrial F1 complex, gamma polypeptide 1	Not DIU	Not DIU	Not DE	Q8C2Q8	2	NO	PB.3720.2	2	NO
Atp5f1	ATP synthase, H+ transporting, mitochondrial F0 complex, subunit B1			Not DE		1			1
Atp5g1	ATP synthase, H+ transporting, mitochondrial F0 complex, subunit C1 (subunit 9)			Not DE		0			1
Atp5sl	ATP5S-like			DE	Q9D7K5	1		PB.6232.1	1
Atp6ap1	ATPase, H+ transporting, lysosomal accessory protein 1			DE	Q9R1Q9	2		PB.7672.5	2
Atp6ap2	ATPase, H+ transporting, lysosomal accessory protein 2			Not DE		1			1
Atp6v0a1	ATPase, H+ transporting, lysosomal V0 subunit A1			Not DE		1			1
Atp6v0a2	ATPase, H+ transporting, lysosomal V0 subunit A2	Not DIU	Not DIU	DE	novelProt47,P15920	2	NO	PB.5645.2	2	NO
Atp6v0c	ATPase, H+ transporting, lysosomal V0 subunit C			Not DE		1			1
Atp6v0d1	ATPase, H+ transporting, lysosomal V0 subunit D1			Not DE		1			1
Atp6v0e2	ATPase, H+ transporting, lysosomal V0 subunit E2			Not DE		1			2
Atp6v1a	ATPase, H+ transporting, lysosomal V1 subunit A	Not DIU		Not DE		1		PB.2786.5	3	YES
Atp6v1b2	ATPase, H+ transporting, lysosomal V1 subunit B2	Not DIU	Not DIU	Not DE		3	NO		3	NO
Atp6v1c1	ATPase, H+ transporting, lysosomal V1 subunit C1			Not DE		1			1
Atp6v1d	ATPase, H+ transporting, lysosomal V1 subunit D			Not DE		1			1
Atp6v1e1	ATPase, H+ transporting, lysosomal V1 subunit E1			DE	novelProt1013	1		PB.6073.1	1
Atp6v1f	ATPase, H+ transporting, lysosomal V1 subunit F			DE		0		PB.5810.1	1
Atp6v1g1	ATPase, H+ transporting, lysosomal V1 subunit G1			Not DE		1			1
Atp6v1h	ATPase, H+ transporting, lysosomal V1 subunit H	Not DIU	Not DIU	Not DE	novelProt2170,novelProt4882	3	NO	PB.6.3,PB.6.4	4	NO
Atp7a	ATPase, Cu++ transporting, alpha polypeptide	Not DIU	Not DIU	DE	A2AG68	2	YES	PB.7736.1	2	YES
Atp9b	ATPase, class II, type 9B			Not DE		1			1
Atpaf2	ATP synthase mitochondrial F1 complex assembly factor 2	Not DIU	Not DIU	Not DE		2	NO		2	NO
Atpif1	ATPase inhibitory factor 1			Not DE		0			1
Atrip	ATR interacting protein			Not DE	XP_011241262.1	2		PB.7494.3	2
Atrn	attractin			Not DE		1			1
Atrnl1	attractin like 1			DE	novelProt665	1		PB.3683.1	1
Atrx	alpha thalassemia/mental retardation syndrome X-linked homolog (human)	Not DIU	Not DIU	DE	novelProt5235,novelProt1703,novelProt4645,novelProt1585,novelProt4644,novelProt2389,novelProt5483,novelProt1570,novelProt816	11	NO	PB.7734.9,PB.7734.10,PB.7734.11,PB.7734.1,PB.7733.2,PB.7734.2,PB.7734.4,PB.7734.6,PB.7734.7	11	NO
Atxn10	ataxin 10			Not DE		1			1
Atxn3	ataxin 3	Not DIU		Not DE		1			2	NO
Atxn7l3b	ataxin 7-like 3B			DE		0		PB.780.1	1
Auh	AU RNA binding protein/enoyl-coenzyme A hydratase			DE	A0A0R4J023	1		PB.1862.1	1
Aunip	aurora kinase A and ninein interacting protein			DE	E9Q6Z5	1		PB.5173.1	1
Aup1	ancient ubiquitous protein 1			DE	P70295	1		PB.5937.1	1
Aurka	aurora kinase A	Not DIU	Not DIU	DE	P97477,P97477-2	2	NO	PB.4301.2,PB.4301.1	2	NO
Aurkb	aurora kinase B	Not DIU		DE	O70126	1		PB.1070.2,PB.1070.1	2	NO
Avl9	AVL9 homolog (S. cerevisiase)			Not DE		1			1
Axin1	axin 1			DE	novelProt5464	1		PB.2974.1	1
Axl	AXL receptor tyrosine kinase			DE	Q00993	1		PB.6235.1	1
Azin1	antizyme inhibitor 1	Not DIU	Not DIU	Not DE		2	NO	PB.2361.2	4	NO
B130055M24Rik	RIKEN cDNA B130055M24 gene			Not DE		0			1
B230118H07Rik	RIKEN cDNA B230118H07 gene			Not DE		1			1
B230354K17Rik	RIKEN cDNA B230354K17 gene	Not DIU		Not DE		1		PB.3089.4	2	NO
B3galnt1	UDP-GalNAc:betaGlcNAc beta 1,3-galactosaminyltransferase, polypeptide 1			Not DE		1			1
B3gat3	beta-1,3-glucuronyltransferase 3 (glucuronosyltransferase I)			DE	P58158	1		PB.3523.1	1
B3gnt5	UDP-GlcNAc:betaGal beta-1,3-N-acetylglucosaminyltransferase 5	Not DIU		DE	novelProt3135	1		PB.2679.1,PB.2679.2,PB.2679.3	3	NO
B4galt2	UDP-Gal:betaGlcNAc beta 1,4- galactosyltransferase, polypeptide 2			Not DE		1			1
B4galt3	UDP-Gal:betaGlcNAc beta 1,4-galactosyltransferase, polypeptide 3	Not DIU		Not DE		1		PB.412.1	2	NO
B4gat1	beta-1,4-glucuronyltransferase 1			DE	Q8BWP8	1		PB.3472.1	1
B930041F14Rik	RIKEN cDNA B930041F14 gene			Not DE		1			1
B930095G15Rik	RIKEN cDNA B930095G15 gene			DE	Q8C3S9	1		PB.2291.1	1
BC003331	cDNA sequence BC003331	Not DIU	Not DIU	DE	XP_006529512.1,novelProt4070,Q4PJX1	3	NO	PB.325.2,PB.325.1	3	NO
BC004004	cDNA sequence BC004004			Not DE		1			1
BC005537	cDNA sequence BC005537			DE		0		PB.1799.1	1
BC005624	cDNA sequence BC005624			DE	Q3TQI7	2		PB.3818.1	2
BC017643	cDNA sequence BC017643			Not DE		1			1
BC022687	cDNA sequence BC022687			DE	Q8BHN9	1		PB.1738.1	1
BC023829	cDNA sequence BC023829			DE	A2AF53	1		PB.7651.1	1
BC024978	cDNA sequence BC024978			Not DE		1			1
BC026585	cDNA sequence BC026585			Not DE		1			1
BC030867	cDNA sequence BC030867			DE	Q32P12	1		PB.1317.1	1
BC031181	cDNA sequence BC031181			DE		0		PB.3421.1	1
BC049762	cDNA sequence BC049762			DE	XP_006532647.1	1		PB.967.1	1
BC052040	cDNA sequence BC052040			DE	Q3U4G0	1		PB.4030.2	1
BC055324	cDNA sequence BC055324			DE	Q3TQQ9	1		PB.379.2	1
Babam1	BRISC and BRCA1 A complex member 1			Not DE		1			1
Bace1	beta-site APP cleaving enzyme 1	Not DIU		Not DE		1			2	NO
Bag2	BCL2-associated athanogene 2			Not DE		1			1
Bag3	BCL2-associated athanogene 3			DE	novelProt4311	1		PB.6589.1	1
Bag5	BCL2-associated athanogene 5			Not DE		1			1
Banp	BTG3 associated nuclear protein	DIU	DIU	DE	novelProt923,Q8VBU8-3	3	NO	PB.7034.4,PB.7034.1	3	NO
Bap1	Brca1 associated protein 1	Not DIU	Not DIU	Not DE	novelProt2647	2	NO	PB.2105.3	2	NO
Baz2b	bromodomain adjacent to zinc finger domain, 2B			DE	novelProt1422	1		PB.3893.6	1
Bbip1	BBSome interacting protein 1			Not DE		0			1
Bbs10	Bardet-Biedl syndrome 10 (human)			Not DE		1			1
Bbs12	Bardet-Biedl syndrome 12 (human)			Not DE		1			1
Bbs2	Bardet-Biedl syndrome 2 (human)			DE	Q9CWF6	1		PB.6915.1	1
Bbs4	Bardet-Biedl syndrome 4 (human)			DE	Q8C1Z7	1		PB.7286.1	1
Bbs5	Bardet-Biedl syndrome 5 (human)	Not DIU	Not DIU	DE	novelProt872,Q9CZQ9	2	NO	PB.3904.4,PB.3904.1	3	NO
Bbs7	Bardet-Biedl syndrome 7 (human)			DE	Q8K2G4	1		PB.4420.2	1
Bbs9	Bardet-Biedl syndrome 9 (human)			Not DE		1			1
Bbx	bobby sox homolog (Drosophila)	Not DIU	Not DIU	Not DE	novelProt2839,novelProt4173	3	NO	PB.2797.1,PB.2797.3	3	NO
Bcan	brevican	Not DIU	Not DIU	Not DE	novelProt1643	2	NO	PB.4506.2	2	NO
Bcap29	B cell receptor associated protein 29			DE	Q61334	1		PB.1513.2	2
Bcap31	B cell receptor associated protein 31			DE	Q61335	1		PB.7661.1	2
Bcar1	breast cancer anti-estrogen resistance 1			DE	novelProt4822	1		PB.7003.1	1
Bcar3	breast cancer anti-estrogen resistance 3	Not DIU	Not DIU	DE	XP_006501621.1,Q9QZK2	2	NO	PB.4699.2,PB.4699.1	2	NO
Bcas2	breast carcinoma amplified sequence 2			Not DE		1			1
Bcas3	breast carcinoma amplified sequence 3	Not DIU	Not DIU	DE	novelProt1115,novelProt5185	2	NO	PB.1208.3,PB.1208.2	2	NO
Bcat1	branched chain aminotransferase 1, cytosolic	DIU	DIU	DE	P24288	2	YES	PB.6150.1	2	YES
Bcat2	branched chain aminotransferase 2, mitochondrial			DE	O35855	1		PB.6322.1	1
Bccip	BRCA2 and CDKN1A interacting protein			Not DE		2			2
Bckdha	branched chain ketoacid dehydrogenase E1, alpha polypeptide			DE	Q3U3J1	1		PB.6233.1	1
Bckdk	branched chain ketoacid dehydrogenase kinase			Not DE		1			1
Bcl10	B cell leukemia/lymphoma 10			Not DE		1			1
Bcl2	B cell leukemia/lymphoma 2			DE	P10417	1		PB.251.1	1
Bcl2l1	BCL2-like 1			DE	Q64373	1		PB.4185.1	1
Bcl2l13	BCL2-like 13 (apoptosis facilitator)	Not DIU		DE		1		PB.6075.1	2	NO
Bclaf1	BCL2-associated transcription factor 1	Not DIU	Not DIU	DE	novelProt553,novelProt1416,F8WI22,novelProt3080,novelProt255	8	NO	PB.525.1,PB.525.5,PB.525.3,PB.525.7	8	NO
Bcr	breakpoint cluster region			Not DE		1			1
Bcs1l	BCS1-like (yeast)	Not DIU		Not DE		1			2	NO
Bdh1	3-hydroxybutyrate dehydrogenase, type 1			Not DE		1			1
Bdkrb2	bradykinin receptor, beta 2			Not DE		1			1
Becn1	beclin 1, autophagy related	DIU		Not DE		1		PB.1307.2	2	NO
Bet1	blocked early in transport 1 homolog (S. cerevisiae)			Not DE		1			1
Bfar	bifunctional apoptosis regulator	Not DIU	Not DIU	Not DE	Q8R079-2	2	NO	PB.2638.2	3	NO
Bfsp2	beaded filament structural protein 2, phakinin			DE	Q6NVD9	1		PB.7433.1	1
Bhlhb9	basic helix-loop-helix domain containing, class B9	Not DIU		Not DE		1			2	NO
Bhlhe40	basic helix-loop-helix family, member e40			Not DE		1			1
Bicd1	bicaudal D homolog 1 (Drosophila)			DE	Q8BR07-3	1		PB.6171.1	1
Bid	BH3 interacting domain death agonist	Not DIU		DE	P70444	1		PB.6076.1,PB.6076.2	2	NO
Bin3	bridging integrator 3			Not DE		1			1
Birc2	baculoviral IAP repeat-containing 2			Not DE		1			1
Birc5	baculoviral IAP repeat-containing 5			DE	O70201-2	1		PB.1418.1	1
Bivm	basic, immunoglobulin-like variable motif containing	Not DIU		Not DE		1		PB.80.2	3	YES
Blcap	bladder cancer associated protein homolog (human)			Not DE		1			1
Blmh	bleomycin hydrolase			DE	Q8R016	1		PB.1140.1	1
Bloc1s5	biogenesis of lysosomal organelles complex-1, subunit 5, muted			Not DE		1			1
Bloc1s6	biogenesis of lysosomal organelles complex-1, subunit 6, pallidin			DE	Q9R0C0,novelProt3789	2		PB.4077.1,PB.4077.2	2
Blvra	biliverdin reductase A			Not DE		1			1
Blzf1	basic leucine zipper nuclear factor 1	Not DIU	Not DIU	Not DE		2	NO		3	NO
Bmp1	bone morphogenetic protein 1	Not DIU	Not DIU	DE	novelProt3500,novelProt662	2	NO	PB.2235.1,PB.2235.2	2	NO
Bmp7	bone morphogenetic protein 7			DE	novelProt1859	1		PB.4304.1	1
Bmper	BMP-binding endothelial regulator			DE	Q8CJ69	1		PB.7152.1	1
Bmpr1a	bone morphogenetic protein receptor, type 1A			Not DE		1			1
Bmpr1b	bone morphogenetic protein receptor, type 1B	Not DIU		DE	P36898	1		PB.4750.2,PB.4750.3,PB.4750.4	3	NO
Bmpr2	bone morphogenetic protein receptor, type II (serine/threonine kinase)			Not DE		0			1
Bms1	BMS1 homolog, ribosome assembly protein (yeast)			DE	Q6PGF5	1		PB.6058.1	1
Bnip1	BCL2/adenovirus E1B interacting protein 1	Not DIU		DE	Q6QD59	1		PB.2979.1	2	NO
Bnip2	BCL2/adenovirus E1B interacting protein 2			Not DE		1			1
Bnip3	BCL2/adenovirus E1B interacting protein 3			Not DE		1			1
Bnip3l	BCL2/adenovirus E1B interacting protein 3-like			DE	Q9Z2F7	1		PB.2223.1	1
Bod1l	biorientation of chromosomes in cell division 1-like			Not DE		1			1
Bop1	block of proliferation 1			DE	novelProt4468	1		PB.2431.1	1
Bora	bora, aurora kinase A activator			DE	Q8BS90	1		PB.2270.1	1
Bpgm	2,3-bisphosphoglycerate mutase			Not DE		1		PB.5832.2	2
Bphl	biphenyl hydrolase-like (serine hydrolase, breast epithelial mucin-associated antigen)			DE	Q8R164	1		PB.1808.1	1
Bpnt1	bisphosphate 3-nucleotidase 1	Not DIU	Not DIU	Not DE	A0A1B0GRV0	2	NO	PB.474.2	2	NO
Brat1	BRCA1-associated ATM activator 1			Not DE		1			1
Brca1	breast cancer 1	Not DIU	Not DIU	DE	XP_006532131.1,novelProt3227	2	NO	PB.1310.1,PB.1310.2	2	NO
Brcc3	BRCA1/BRCA2-containing complex, subunit 3			Not DE		1			1
Brd2	bromodomain containing 2			Not DE	novelProt1068	2		PB.3039.3	2
Brd3	bromodomain containing 3	Not DIU	Not DIU	DE	novelProt1733,novelProt928	2	NO	PB.3781.4,PB.3781.3	2	NO
Brd7	bromodomain containing 7	Not DIU		Not DE		1			2	NO
Brd8	bromodomain containing 8	DIU	DIU	Not DE	Q8R3B7-2,D3YZC8	5	NO	PB.3288.3,PB.3288.9	7	NO
Brd9	bromodomain containing 9	Not DIU	Not DIU	DE	XP_006517087.1	2	NO	PB.1932.2	2	NO
Bre	brain and reproductive organ-expressed protein	Not DIU		DE	Q8K3W0	1		PB.5384.1,PB.5384.2	2	YES
Brf2	BRF2, subunit of RNA polymerase III transcription initiation factor, BRF1-like			Not DE		1			1
Bri3bp	Bri3 binding protein			DE		0		PB.5651.1	1
Brinp2	bone morphogenic protein/retinoic acid inducible neural-specific 2			DE	Q6DFY8	1		PB.359.1	1
Brinp3	bone morphogenetic protein/retinoic acid inducible neural specific 3	DIU		DE	novelProt3445,Q499E0	2		PB.323.2,PB.323.3,PB.323.1	4	NO
Brip1	BRCA1 interacting protein C-terminal helicase 1	Not DIU	Not DIU	DE	Q5SXJ3,novelProt4786	2	NO	PB.1209.2,PB.1209.1	2	NO
Brip1os	BRCA1 interacting protein C-terminal helicase 1, opposite strand			DE	novelProt4327	1		PB.1210.1	1
Brix1	BRX1, biogenesis of ribosomes, homolog (S. cerevisiae)			Not DE		1			1
Brk1	BRICK1, SCAR/WAVE actin-nucleating complex subunit			Not DE		0			1
Brk1_Vhl				DE	novelProt422	1		PB.6032.2	1
Brms1	breast cancer metastasis-suppressor 1			Not DE		1			1
Brms1l	breast cancer metastasis-suppressor 1-like			DE	Q3U1T3	1		PB.1568.2	1
Brox	BRO1 domain and CAAX motif containing	Not DIU	Not DIU	Not DE		3	NO		3	NO
Brwd1	bromodomain and WD repeat domain containing 1			Not DE		0			1
Bscl2	Berardinelli-Seip congenital lipodystrophy 2 homolog (seipin)	DIU	Not DIU	DE	Q9Z2E9	2	NO	PB.3518.1,PB.3518.2,PB.3518.3	3	NO
Bsdc1	BSD domain containing 1			DE	Q80Y55	1		PB.5121.1	1
Bsg	basigin			DE	P18572-2	1		PB.685.1	1
Btaf1	BTAF1 RNA polymerase II, B-TFIID transcription factor-associated, (Mot1 homolog, S. cerevisiae)	Not DIU		DE		0		PB.3607.2	2	NO
Btbd10	BTB (POZ) domain containing 10	Not DIU	Not DIU	Not DE	Q80X66	2	NO	PB.6516.1	2	NO
Btbd11	BTB (POZ) domain containing 11			Not DE		1			1
Btbd3	BTB (POZ) domain containing 3			Not DE		1			1
Btbd7	BTB (POZ) domain containing 7			Not DE		0			1
Btbd9	BTB (POZ) domain containing 9			Not DE		1			1
Btd	biotinidase	Not DIU	Not DIU	Not DE		2	NO		2	NO
Btf3l4	basic transcription factor 3-like 4	Not DIU		Not DE		1			2	NO
Btg2	B cell translocation gene 2, anti-proliferative			DE	Q04211	1		PB.294.2,PB.294.1	2
Btrc	beta-transducin repeat containing protein	Not DIU	Not DIU	Not DE	XP_011245422.1	6	NO		6	NO
Bub1	budding uninhibited by benzimidazoles 1 homolog (S. cerevisiae)	Not DIU	Not DIU	DE	NP_033902.2,XP_006498683.1	2	NO	PB.4103.2,PB.4103.1	2	NO
Bub1b	budding uninhibited by benzimidazoles 1 homolog, beta (S. cerevisiae)			DE	Q9Z1S0	1		PB.4034.1	1
Bub3	budding uninhibited by benzimidazoles 3 homolog (S. cerevisiae)	Not DIU		DE	Q9WVA3	1		PB.6602.1,PB.6602.2	2	NO
Bysl	bystin-like			DE	O54825	1		PB.3115.1	1
Bzw1	basic leucine zipper and W2 domains 1			DE	Q9CQC6	1		PB.111.1,PB.111.3	2
Bzw2	basic leucine zipper and W2 domains 2	Not DIU	Not DIU	DE	Q91VK1,novelProt992	2	NO	PB.1526.3,PB.1526.1	2	NO
C030034L19Rik	RIKEN cDNA C030034L19 gene			Not DE		0			1
C030039L03Rik	RIKEN cDNA C030039L03 gene			Not DE		1			1
C130071C03Rik	RIKEN cDNA C130071C03 gene	Not DIU	Not DIU	DE	Q8BH22,novelProt1052	2	NO	PB.1960.1,PB.1961.1	2	NO
C1d	C1D nuclear receptor co-repressor			Not DE		1			1
C1galt1c1	C1GALT1-specific chaperone 1			Not DE		1			1
C1qb	complement component 1, q subcomponent, beta polypeptide			DE	P14106	1		PB.5199.1	1
C1qtnf1	C1q and tumor necrosis factor related protein 1	Not DIU		DE	Q9QXP7	1		PB.1423.1,PB.1423.3	2	NO
C1s1	complement component 1, s subcomponent 1			DE	XP_011239707.1	1		PB.6087.1	1
C230052I12Rik	RIKEN cDNA C230052I12 gene			DE	Q8BHL6	1		PB.6284.1	1
C3	complement component 3			DE	P01027	1		PB.3144.1	1
C330006A16Rik	RIKEN cDNA C330006A16 gene			DE		0		PB.3766.1	1
C330007P06Rik	RIKEN cDNA C330007P06 gene	Not DIU	Not DIU	Not DE		3	NO		3	NO
C330018D20Rik	RIKEN cDNA C330018D20 gene			DE	Q9CWB7	1		PB.3368.1	1
C330027C09Rik	RIKEN cDNA C330027C09 gene	Not DIU	Not DIU	DE	Q8BWY9,XP_006522154.1,novelProt4664	3	NO	PB.2796.2,PB.2796.3,PB.2796.1	3	NO
C3ar1	complement component 3a receptor 1			DE	O09047	1		PB.6085.1	1
C4b	complement component 4B (Chido blood group)			DE	P01029	1		PB.3043.1	1
C5ar1	complement component 5a receptor 1			DE	P30993	1		PB.6208.1	1
C630043F03Rik	RIKEN cDNA C630043F03 gene			DE		0		PB.4957.1	1
C87436	expressed sequence C87436	Not DIU		Not DE		1		PB.5963.1	2	YES
C920006O11Rik	RIKEN cDNA C920006O11 gene	Not DIU		DE	novelProt3774	1		PB.7367.2,PB.7367.1	2	NO
Cab39	calcium binding protein 39			Not DE		1			1
Cab39l	calcium binding protein 39-like	DIU		Not DE		1		PB.2193.4	2	NO
Cabin1	calcineurin binding protein 1			Not DE		1			1
Cachd1	cache domain containing 1			DE	novelProt3550	1		PB.4992.1	1
Cacng5	calcium channel, voltage-dependent, gamma subunit 5			DE	Q8VHW4	1		PB.1363.2	1
Cacul1	CDK2 associated, cullin domain 1			Not DE		1			1
Cacybp	calcyclin binding protein			DE	Q9CXW3	1		PB.364.1	1
Cad	carbamoyl-phosphate synthetase 2, aspartate transcarbamylase, and dihydroorotase			DE	novelProt3031	1		PB.5373.1	1
Cadps	Ca2+-dependent secretion activator			DE	novelProt4236	1		PB.2050.1	1
Calb2	calbindin 2			DE	Q08331	1		PB.6989.1	1
Calcoco1	calcium binding and coiled coil domain 1			DE	Q8CGU1	1		PB.2592.1	1
Cald1	caldesmon 1			Not DE		1			2
Calm1	calmodulin 1			Not DE		1			1
Calm2	calmodulin 2			DE		1		PB.3209.1	1
Calr	calreticulin	Not DIU	Not DIU	Not DE		2	NO		2	NO
Calr3	calreticulin 3	Not DIU	Not DIU	DE	Q8BL82,Q9D9Q6	2	NO	PB.6848.2,PB.6848.1	2	NO
Calu	calumenin	Not DIU	Not DIU	Not DE		2	NO		2	NO
Camk1	calcium/calmodulin-dependent protein kinase I			Not DE		1			1
Camk1g	calcium/calmodulin-dependent protein kinase I gamma			DE	Q91VB2	1		PB.492.1	1
Camk2b	calcium/calmodulin-dependent protein kinase II, beta			DE	novelProt2925	1		PB.868.1	1
Camk2d	calcium/calmodulin-dependent protein kinase II, delta			DE	Q6PHZ2	1		PB.4707.1	1
Camk2g	calcium/calmodulin-dependent protein kinase II gamma			DE	Q923T9-2	1		PB.2072.1	1
Camkmt	calmodulin-lysine N-methyltransferase			Not DE		1			1
Caml	calcium modulating ligand			DE	P49070	1		PB.1880.1	1
Camsap1	calmodulin regulated spectrin-associated protein 1			DE	novelProt4768	1		PB.3762.1	1
Camsap2	calmodulin regulated spectrin-associated protein family, member 2			DE	novelProt2392	1		PB.313.1	1
Cand1	cullin associated and neddylation disassociated 1	Not DIU		Not DE		1		PB.796.1	2	NO
Cant1	calcium activated nucleotidase 1	Not DIU		DE	Q8VCF1	1		PB.1422.1,PB.1422.2	2	NO
Canx	calnexin	Not DIU		Not DE		1			2	NO
Cap1	CAP, adenylate cyclase-associated protein 1 (yeast)	Not DIU		Not DE		1		PB.5084.3	3	NO
Cap2	CAP, adenylate cyclase-associated protein, 2 (yeast)			Not DE		1			1
Capg	capping protein (actin filament), gelsolin-like			DE	Q99LB4	1		PB.5926.1	1
Capn2	calpain 2			DE	O08529	1		PB.466.1	1
Capn5	calpain 5			DE	O08688	1		PB.6452.1	1
Capns1	calpain, small subunit 1	Not DIU		DE	novelProt4142,XP_011248722.1	2		PB.6270.4,PB.6270.1,PB.6270.2	3	NO
Caprin1	cell cycle associated protein 1	Not DIU	Not DIU	DE	novelProt653,NP_001104761.1	2	NO	PB.4009.2,PB.4009.1	2	NO
Caps2	calcyphosphine 2			DE	E9Q2J8	1		PB.779.1	1
Capza1	capping protein (actin filament) muscle Z-line, alpha 1			Not DE	XP_006501009.1	2		PB.4642.4	2
Capza2	capping protein (actin filament) muscle Z-line, alpha 2			Not DE		1			1
Capzb	capping protein (actin filament) muscle Z-line, beta	DIU	DIU	DE	P47757-2,P47757,XP_006538567.1	4	NO	PB.5212.5,PB.5212.2,PB.5212.1	4	NO
Car14	carbonic anhydrase 14			DE	Q9WVT6	1		PB.4594.1	1
Car2	carbonic anhydrase 2			DE	P00920	1		PB.4367.1	1
Car3	carbonic anhydrase 3			DE	P16015	1		PB.4366.1	1
Car8	carbonic anhydrase 8			DE	P28651	1		PB.4800.1	1
Car9	carbonic anhydrase 9			DE	Q8VHB5	1		PB.4883.1	1
Carhsp1	calcium regulated heat stable protein 1			Not DE		1			1
Carkd	carbohydrate kinase domain containing	DIU	DIU	Not DE	Q9CZ42-2	2	NO	PB.6688.2	2	NO
Carm1	coactivator-associated arginine methyltransferase 1			DE	novelProt74	1		PB.7133.1	1
Cars	cysteinyl-tRNA synthetase	Not DIU	Not DIU	Not DE	novelProt631,novelProt4039	5	NO	PB.6661.6	5	NO
Cask	calcium/calmodulin-dependent serine protein kinase (MAGUK family)			DE		0		PB.7587.1	1
Casp1	caspase 1			DE	P29452	1		PB.7075.1	1
Casp12	caspase 12			DE	O08736	1		PB.7077.1	1
Casp2	caspase 2			DE	P29594	1		PB.5853.1	1
Casp3	caspase 3			DE	P70677	1		PB.6783.1	1
Casp4	caspase 4, apoptosis-related cysteine peptidase			DE	P70343	1		PB.7076.1	1
Casp6	caspase 6			Not DE		1			1
Casp8	caspase 8			DE	O89110	1		PB.117.1	1
Casp8ap2	caspase 8 associated protein 2	Not DIU	Not DIU	DE	novelProt5414,novelProt5417	2	NO	PB.4839.1,PB.4839.2	2	NO
Casq2	calsequestrin 2			DE	novelProt1389	1		PB.4624.1	1
Cat	catalase			Not DE		1			1
Cav1	caveolin 1, caveolae protein	Not DIU	DIU	DE	P49817	2	YES	PB.5785.2,PB.5785.1	5	NO
Cav2	caveolin 2			DE	Q9WVC3	1		PB.5784.1	1
Cbfa2t2	core-binding factor, runt domain, alpha subunit 2, translocated to, 2 (human)			Not DE		0			1
Cbfb	core binding factor beta	Not DIU	Not DIU	Not DE		2	NO		2	NO
Cbll1	Casitas B-lineage lymphoma-like 1			DE	Q9JIY2	1		PB.1512.1	1
Cbr4	carbonyl reductase 4			DE	Q91VT4	1		PB.6802.1	1
Cbs	cystathionine beta-synthase	Not DIU	Not DIU	Not DE		2	NO		2	NO
Cbx1	chromobox 1			Not DE		1			1
Cbx3	chromobox 3			DE	Q9DCC5	1		PB.5877.1	1
Cbx5	chromobox 5	Not DIU		DE	Q61686	1		PB.2594.6,PB.2594.2,PB.2594.3,PB.2594.1	4	NO
Cby1	chibby homolog 1 (Drosophila)			Not DE		1			1
Cc2d1b	coiled-coil and C2 domain containing 1B			Not DE		1			1
Cc2d2a	coiled-coil and C2 domain containing 2A	Not DIU	Not DIU	DE	XP_006503998.1	4	NO	PB.5432.1	4	NO
Ccar1	cell division cycle and apoptosis regulator 1	Not DIU	Not DIU	DE	novelProt1457,novelProt2225,novelProt2025,novelProt4179,Q8CH18	6	NO	PB.627.8,PB.627.1,PB.627.2,PB.627.3,PB.627.6	7	NO
Ccar2	cell cycle activator and apoptosis regulator 2			DE	Q8VDP4	1		PB.2231.1	1
Ccbl1	cysteine conjugate-beta lyase 1			Not DE		1			1
Ccbl2	cysteine conjugate-beta lyase 2			DE	Q71RI9	1		PB.4755.1	1
Ccdc101	coiled-coil domain containing 101			DE	Q9DA08,novelProt5067	2		PB.6563.1,PB.6563.2	2
Ccdc106	coiled-coil domain containing 106			DE	novelProt1492	1		PB.6183.1	1
Ccdc113	coiled-coil domain containing 113			DE	Q8C5T8	1		PB.6935.1	1
Ccdc114	coiled-coil domain containing 114			DE	novelProt3543	1		PB.6327.1	1
Ccdc115	coiled-coil domain containing 115			Not DE		1			1
Ccdc127	coiled-coil domain containing 127	Not DIU	Not DIU	Not DE		2	NO		2	NO
Ccdc130	coiled-coil domain containing 130	Not DIU	Not DIU	Not DE		2	NO		2	NO
Ccdc132	coiled-coil domain containing 132			Not DE		1			1
Ccdc134	coiled-coil domain containing 134	Not DIU		Not DE		1			2	NO
Ccdc136	coiled-coil domain containing 136			Not DE		1			1
Ccdc137	coiled-coil domain containing 137			Not DE		1			1
Ccdc138	coiled-coil domain containing 138			Not DE		1			1
Ccdc141	coiled-coil domain containing 141	Not DIU		DE	novelProt5516	1		PB.3935.1,PB.3936.2	2	NO
Ccdc159	coiled-coil domain containing 159			DE	XP_006510617.1	1		PB.7142.1	1
Ccdc167	coiled-coil domain containing 167	Not DIU	Not DIU	Not DE		2	NO		2	NO
Ccdc174	coiled-coil domain containing 174	Not DIU	Not DIU	Not DE	novelProt25	2	NO	PB.5995.1	2	NO
Ccdc176	coiled-coil domain containing 176			DE	novelProt1991	1		PB.1654.1	1
Ccdc181	coiled-coil domain containing 181			DE	Q80ZU5	1		PB.382.1	1
Ccdc25	coiled-coil domain containing 25			Not DE		0			1
Ccdc3	coiled-coil domain containing 3			DE		0		PB.3710.1	1
Ccdc30	coiled-coil domain containing 30			DE	Q8BVF4	1		PB.5074.1	1
Ccdc32	coiled-coil domain containing 32	Not DIU		DE	Q3UHY7	1		PB.4041.1	2	YES
Ccdc43	coiled-coil domain containing 43			Not DE		0			1
Ccdc47	coiled-coil domain containing 47	Not DIU	Not DIU	Not DE		2	NO		2	NO
Ccdc50	coiled-coil domain containing 50			DE	Q810U5	1		PB.2713.1	1
Ccdc51	coiled-coil domain containing 51			Not DE		1			1
Ccdc55	coiled-coil domain containing 55			Not DE		1			1
Ccdc59	coiled-coil domain containing 59	Not DIU	Not DIU	Not DE		2	NO		2	NO
Ccdc6	coiled-coil domain containing 6			Not DE		0			1
Ccdc66	coiled-coil domain containing 66	Not DIU	Not DIU	Not DE	XP_017171546.1	2	NO	PB.2087.2	3	YES
Ccdc71	coiled-coil domain containing 71	Not DIU		Not DE		1			2	NO
Ccdc77	coiled-coil domain containing 77			DE	Q9CZH8-2	1		PB.6066.1	1
Ccdc82	coiled-coil domain containing 82	Not DIU	Not DIU	DE	Q6PG04,Q9D6Z7	2	NO	PB.7088.1,PB.7088.2	2	NO
Ccdc87	coiled-coil domain containing 87			DE	Q8CDL9	1		PB.3469.1	1
Ccdc88a	coiled coil domain containing 88A			DE	novelProt3780	1		PB.921.1	1
Ccdc90b	coiled-coil domain containing 90B			DE	Q8C3X2	1		PB.6439.1	1
Ccdc91	coiled-coil domain containing 91			DE	Q9D8L5	1		PB.6161.1	1
Ccdc94	coiled-coil domain containing 94			DE	Q9D6J3	1		PB.3124.1	1
Ccdc97	coiled-coil domain containing 97			Not DE		1			1
Ccl9	chemokine (C-C motif) ligand 9			DE	P51670	1		PB.1195.1	1
Ccm2	cerebral cavernous malformation 2	Not DIU	Not DIU	DE	Q8K2Y9	3	NO	PB.879.2	3	NO
Ccna2	cyclin A2			DE	P51943	1		PB.4419.1	1
Ccnb1	cyclin B1			DE	P24860	1		PB.2003.2	1
Ccnb2	cyclin B2			DE	P30276	1		PB.7339.1	1
Ccnc	cyclin C	Not DIU	Not DIU	Not DE		2	NO		2	NO
Ccnd1	cyclin D1	Not DIU		DE	XP_011240279.1	1		PB.6668.2,PB.6668.1	2	NO
Ccnd2	cyclin D2	Not DIU	Not DIU	Not DE		2	NO		2	NO
Ccnd3	cyclin D3			Not DE		0			1
Ccndbp1	cyclin D-type binding-protein 1			DE	Q3TVC7-2,Q3TVC7,A0A0R4J177	3		PB.4062.2,PB.4062.3,PB.4062.1	3
Ccne2	cyclin E2			DE	Q9Z238	1		PB.4810.1	1
Ccnf	cyclin F			DE	P51944	1		PB.2934.1	1
Ccng1	cyclin G1			DE	P51945	1		PB.944.1	1
Ccnh	cyclin H			Not DE		1			1
Ccnl2	cyclin L2			DE	novelProt2488	1		PB.5289.1	1
Ccnt1	cyclin T1			Not DE		1			1
Ccnt2	cyclin T2	Not DIU	Not DIU	Not DE	novelProt1688,novelProt1213	7	NO	PB.268.7,PB.268.2	7	NO
Ccp110	centriolar coiled coil protein 110	Not DIU	Not DIU	Not DE		2	NO	PB.6532.3	4	NO
Ccpg1	cell cycle progression 1	DIU	DIU	DE	Q640L3,D3Z7R9,Q640L3-3,Q640L3-2	4	YES	PB.7351.1,PB.7351.2,PB.7351.3,PB.7351.4	4	YES
Ccser2	coiled-coil serine rich 2	Not DIU	Not DIU	DE	novelProt2817	3	NO	PB.2119.3	3	NO
Cct2	chaperonin containing Tcp1, subunit 2 (beta)			DE	P80314	1		PB.787.1	1
Cct3	chaperonin containing Tcp1, subunit 3 (gamma)			DE	novelProt3937	1		PB.4515.1	1
Cct4	chaperonin containing Tcp1, subunit 4 (delta)			DE	P80315	1		PB.909.1	1
Cct5	chaperonin containing Tcp1, subunit 5 (epsilon)			DE	P80316	4		PB.2340.1	4
Cct6a	chaperonin containing Tcp1, subunit 6a (zeta)			DE	novelProt101	1		PB.5658.2	1
Cct7	chaperonin containing Tcp1, subunit 7 (eta)			DE	P80313	1		PB.5953.1	1
Cct8	chaperonin containing Tcp1, subunit 8 (theta)			DE	P42932	1		PB.2830.1	1
Cd109	CD109 antigen			DE	Q8R422	1		PB.7371.1	1
Cd14	CD14 antigen	DIU	DIU	DE	P10810,novelProt5180	2	NO	PB.3313.2,PB.3313.1	2	NO
Cd151	CD151 antigen	Not DIU		DE	O35566	1		PB.6649.3,PB.6649.1,PB.6649.2	3	NO
Cd164	CD164 antigen			DE	Q9R0L9	1		PB.577.1	1
Cd1d1	CD1d1 antigen	Not DIU	Not DIU	DE	A0A0R4J090,novelProt1844	2	NO	PB.4498.1,PB.4498.2	2	NO
Cd24a	CD24a antigen			DE		0		PB.585.1	1
Cd276	CD276 antigen			Not DE		1			1
Cd2bp2	CD2 antigen (cytoplasmic tail) binding protein 2	Not DIU		Not DE		1		PB.6574.2	3	NO
Cd300lb	CD300 antigen like family member B			DE	Q3U497	1		PB.1383.1	1
Cd320	CD320 antigen			Not DE		1			1
Cd36	CD36 antigen			DE	Q08857	1		PB.5324.1	1
Cd38	CD38 antigen			DE	P56528	1		PB.5435.1	1
Cd3eap	CD3E antigen, epsilon polypeptide associated protein			Not DE		1			1
Cd40	CD40 antigen			DE	P27512	1		PB.4277.1	1
Cd44	CD44 antigen			DE	A2APM5,Q3U8S1	2		PB.4003.3,PB.4003.1	2
Cd63	CD63 antigen			DE	P41731	1		PB.839.1	1
Cd68	CD68 antigen			DE	novelProt4842	1		PB.1078.1	1
Cd72	CD72 antigen	DIU	DIU	DE	P21855,Q3UZ35,Q3UNJ0,novelProt618	4	YES	PB.4881.3,PB.4881.4,PB.4881.1,PB.4881.2	4	YES
Cd81	CD81 antigen			Not DE		1			1
Cd82	CD82 antigen			DE	P40237	1		PB.3986.1	1
Cd84	CD84 antigen			DE	A0A0R4J0K5	1		PB.421.1	1
Cd86	CD86 antigen			DE	P42082	1		PB.2755.1	1
Cd9	CD9 antigen			DE	P40240	1		PB.6107.1	1
Cd97	CD97 antigen	Not DIU	Not DIU	Not DE	A0A0D9SEG8	3	NO		3	NO
Cd99l2	CD99 antigen-like 2	Not DIU	Not DIU	DE	Q8BIF0,Q8BIF0-2	2	NO	PB.7653.2,PB.7653.1	2	NO
Cdadc1	cytidine and dCMP deaminase domain containing 1	Not DIU	Not DIU	Not DE	Q8BMD5	5	NO	PB.2194.3	5	NO
Cdc123	cell division cycle 123	Not DIU	Not DIU	DE	XP_006497627.1,Q8CII2	2	NO	PB.3712.1,PB.3712.2	2	NO
Cdc14b	CDC14 cell division cycle 14B			Not DE		0			1
Cdc20	cell division cycle 20			DE	Q9JJ66	1		PB.5068.1	1
Cdc23	CDC23 cell division cycle 23	DIU	DIU	Not DE	A0A0R4J1W7,novelProt5381	3	NO	PB.3290.1,PB.3290.2	3	NO
Cdc25a	cell division cycle 25A			DE	novelProt379	1		PB.7497.1	1
Cdc25b	cell division cycle 25B	Not DIU	Not DIU	DE	P30306,Q9DBN8	2	NO	PB.4124.3,PB.4124.1	2	NO
Cdc25c	cell division cycle 25C			DE	novelProt2512,P48967	2		PB.3291.2,PB.3291.1	2
Cdc26	cell division cycle 26			Not DE		0			1
Cdc27	cell division cycle 27	Not DIU	Not DIU	DE	A2A6Q5	2	NO	PB.1338.2	2	NO
Cdc37	cell division cycle 37			Not DE		1			1
Cdc37l1	cell division cycle 37-like 1	DIU	DIU	DE	Q9CZP7-2	3	NO	PB.3582.3,PB.3582.2	4	NO
Cdc40	cell division cycle 40			Not DE		1			2
Cdc42	cell division cycle 42			Not DE		1			1
Cdc42bpa	CDC42 binding protein kinase alpha	Not DIU	Not DIU	Not DE		4	NO		4	NO
Cdc42ep1	CDC42 effector protein (Rho GTPase binding) 1			Not DE		1			1
Cdc42ep2	CDC42 effector protein (Rho GTPase binding) 2			DE	Q8JZX9	1		PB.3495.1	1
Cdc42ep3	CDC42 effector protein (Rho GTPase binding) 3			DE	Q9CQC5	1		PB.3190.1	1
Cdc42ep4	CDC42 effector protein (Rho GTPase binding) 4			DE	Q9JM96	1		PB.1380.1	1
Cdc42se1	CDC42 small effector 1			Not DE		0		PB.4575.4	2
Cdc42se2	CDC42 small effector 2	Not DIU		DE	novelProt1265	1		PB.996.2,PB.996.3,PB.996.1	3	NO
Cdc45	cell division cycle 45	Not DIU	Not DIU	DE	F8WJ72,Q9Z1X9	2	NO	PB.2677.2,PB.2677.1	2	NO
Cdc5l	cell division cycle 5-like (S. pombe)			DE	novelProt1646,Q6A068	2		PB.3088.1,PB.3088.2	2
Cdc6	cell division cycle 6			DE	O89033	1		PB.1281.1	1
Cdc7	cell division cycle 7 (S. cerevisiae)	Not DIU	Not DIU	DE	Q9Z0H0,Q9Z0H0-2,novelProt1200	3	YES	PB.5535.2,PB.5535.3,PB.5535.1	3	YES
Cdca2	cell division cycle associated 2	Not DIU	Not DIU	DE	novelProt2381,Q14B71	2	NO	PB.2225.2,PB.2225.3,PB.2225.5	3	NO
Cdca3	cell division cycle associated 3	Not DIU		DE	Q99M54	1		PB.6093.1,PB.6093.2	2	NO
Cdca4	cell division cycle associated 4	Not DIU		DE	Q9CWM2	1		PB.1739.1,PB.1739.2	2	NO
Cdca5	cell division cycle associated 5	DIU	DIU	DE	Q9CPY3-2,Q9CPY3	2	YES	PB.3498.1,PB.3498.2	3	YES
Cdca7	cell division cycle associated 7			DE	Q9D0M2	1		PB.3921.1	1
Cdca7l	cell division cycle associated 7 like			DE	XP_006515847.1	1		PB.1748.1	1
Cdca8	cell division cycle associated 8			DE	Q8BHX3	1		PB.5095.1	1
Cdh10	cadherin 10	Not DIU		Not DE		1		PB.2333.1	2	NO
Cdh11	cadherin 11			DE	P55288	1		PB.6940.1	1
Cdh13	cadherin 13	Not DIU	Not DIU	Not DE		2	NO		2	NO
Cdh19	cadherin 19, type 2	Not DIU	Not DIU	DE	XP_011246293.1,E9Q3A7	2	NO	PB.254.2,PB.254.1	2	NO
Cdh2	cadherin 2			DE	P15116	1		PB.3255.1	1
Cdh20	cadherin 20			DE	novelProt2652	1		PB.247.1	1
Cdh4	cadherin 4	DIU	DIU	Not DE	novelProt4932	2	NO	PB.4326.3	2	NO
Cdh6	cadherin 6			Not DE		1			1
Cdip1	cell death inducing Trp53 target 1	Not DIU	Not DIU	Not DE		3	NO		3	NO
Cdipt	CDP-diacylglycerol--inositol 3-phosphatidyltransferase (phosphatidylinositol synthase)			DE	Q8VDP6	1		PB.6570.1	1
Cdk1	cyclin-dependent kinase 1			DE	P11440	1		PB.642.1	1
Cdk10	cyclin-dependent kinase 10	Not DIU	Not DIU	Not DE	NP_919426.2	2	YES	PB.7044.1	2	YES
Cdk11b	cyclin-dependent kinase 11B	DIU	Not DIU	Not DE		3	NO	PB.5285.2,PB.5285.6,PB.5285.7	6	NO
Cdk14	cyclin-dependent kinase 14	Not DIU	Not DIU	Not DE		2	NO		2	NO
Cdk16	cyclin-dependent kinase 16			Not DE		1			1
Cdk17	cyclin-dependent kinase 17			Not DE		1			1
Cdk19	cyclin-dependent kinase 19			Not DE		1			1
Cdk2	cyclin-dependent kinase 2			DE	novelProt4639	1		PB.834.1	1
Cdk2ap1	CDK2 (cyclin-dependent kinase 2)-associated protein 1			DE		0		PB.5636.1	1
Cdk4	cyclin-dependent kinase 4	Not DIU		DE	P30285	1		PB.811.3,PB.811.1	2	NO
Cdk5rap2	CDK5 regulatory subunit associated protein 2	DIU	Not DIU	Not DE		3	NO	PB.4955.1	4	NO
Cdk5rap3	CDK5 regulatory subunit associated protein 3			DE	Q99LM2	1		PB.1260.1	1
Cdk7	cyclin-dependent kinase 7			Not DE		1			1
Cdkal1	CDK5 regulatory subunit associated protein 1-like 1			Not DE		1			1
Cdkn1a	cyclin-dependent kinase inhibitor 1A (P21)	Not DIU		Not DE		2		PB.2994.2	4	NO
Cdkn2aipnl	CDKN2A interacting protein N-terminal like			DE	Q9D211	1		PB.975.2	1
Cdkn2d	cyclin-dependent kinase inhibitor 2D (p19, inhibits CDK4)			DE	Q60773	1		PB.7127.1	1
Cdr2l	cerebellar degeneration-related protein 2-like			DE		0		PB.1389.1	1
Cds2	CDP-diacylglycerol synthase (phosphatidate cytidylyltransferase) 2			Not DE		0			1
Cdsn	corneodesmosin			DE	Q7TPC1	1		PB.3055.1	1
Cdv3	carnitine deficiency-associated gene expressed in ventricle 3			DE		0		PB.7432.1	1
Cdyl2	chromodomain protein, Y chromosome-like 2			DE		0		PB.7011.1	1
Cebpz	CCAAT/enhancer binding protein zeta	Not DIU	Not DIU	Not DE		3	NO		3	NO
Cebpzos	CCAAT/enhancer binding protein (C/EBP), zeta, opposite strand			Not DE		0			1
Celf1	CUGBP, Elav-like family member 1	Not DIU	Not DIU	DE	novelProt2467,novelProt2222	2	NO	PB.3967.1,PB.3967.2,PB.3968.1	3	NO
Celf2	CUGBP, Elav-like family member 2	Not DIU	Not DIU	DE	Q9Z0H4-2,Q9Z0H4-4,Q9Z0H4-5	4	NO	PB.3718.3,PB.3717.1,PB.3718.1,PB.3718.2	5	NO
Cend1	cell cycle exit and neuronal differentiation 1			DE	Q9JKC6	1		PB.6644.1	1
Cenpc1	centromere protein C1	Not DIU	Not DIU	DE	novelProt4306,P49452	4	YES	PB.5492.3,PB.5492.2	4	YES
Cenpe	centromere protein E	Not DIU	Not DIU	DE	novelProt227,novelProt4186	2	NO	PB.4725.1,PB.4724.1	2	NO
Cenpf	centromere protein F	Not DIU	Not DIU	DE	novelProt1327,novelProt1973	2	NO	PB.480.3,PB.480.2	2	NO
Cenpi	centromere protein I	Not DIU		DE	Q8K1K4	1		PB.7757.1,PB.7757.2	2	NO
Cenpj	centromere protein J			DE	XP_006518910.1	1		PB.2181.1	1
Cenpl	centromere protein L	Not DIU	Not DIU	DE	Q14A61,Q05CX4	2	NO	PB.368.1,PB.368.3,PB.368.4	3	NO
Cenpn	centromere protein N			DE	Q9CZW2	1		PB.7012.1	1
Cenpq	centromere protein Q			DE	novelProt4167	1		PB.3078.1	1
Cenpt	centromere protein T	DIU		DE	novelProt1166	1		PB.6957.1,PB.6957.2	2	NO
Cenpu	centromere protein U	Not DIU	Not DIU	DE	XP_006509561.1,Q8C4M7	2	NO	PB.6782.3,PB.6782.1	2	NO
Cenpw	centromere protein W			DE	Q3URR0	1		PB.552.1	1
Cep104	centrosomal protein 104			Not DE		0			1
Cep120	centrosomal protein 120			Not DE		1			1
Cep128	centrosomal protein 128			DE	Q8BI22	1		PB.1682.1	1
Cep162	centrosomal protein 162			Not DE		1			1
Cep164	centrosomal protein 164			Not DE		1			1
Cep170	centrosomal protein 170			DE	novelProt4623	1		PB.436.1	1
Cep19	centrosomal protein 19			DE	Q9CQA8	1		PB.2726.1	1
Cep41	centrosomal protein 41			Not DE		1			1
Cep55	centrosomal protein 55	Not DIU		DE	Q8BT07	1		PB.3613.1,PB.3613.2	2	NO
Cep57	centrosomal protein 57			DE	Q8CEE0	1		PB.7096.1	1
Cep68	centrosomal protein 68	Not DIU	Not DIU	DE	Q8C0D9,Q3TRP8,novelProt947	3	NO	PB.898.1,PB.898.3,PB.898.4	4	NO
Cep70	centrosomal protein 70	Not DIU	Not DIU	Not DE	Q6IQY5	3	NO	PB.7420.2	3	NO
Cep72	centrosomal protein 72			DE		0		PB.1934.1	1
Cep78	centrosomal protein 78			DE		0		PB.3556.1	1
Cep89	centrosomal protein 89	DIU	Not DIU	Not DE	Q9CZX2	2	NO	PB.6285.4,PB.6285.2,PB.6285.1	3	NO
Cep95	centrosomal protein 95			Not DE		1			1
Cep97	centrosomal protein 97			DE	Q9CZ62	1		PB.2798.1	1
Cept1	choline/ethanolaminephosphotransferase 1			Not DE		1			1
Cercam	cerebral endothelial cell adhesion molecule	Not DIU	Not DIU	DE	A3KGW5,XP_006498539.1	2	NO	PB.3798.2,PB.3798.1	2	NO
Cers2	ceramide synthase 2			Not DE		1			1
Cers4	ceramide synthase 4	Not DIU		DE	Q9D6J1	1		PB.6682.2,PB.6682.1	2	NO
Cers5	ceramide synthase 5	DIU	DIU	Not DE	Q9D6K9,Q9D6K9-2	2	YES	PB.2566.2,PB.2566.1	2	YES
Cers6	ceramide synthase 6			Not DE		0			1
Cetn2	centrin 2			Not DE		1			1
Cfap20	cilia and flagella associated protein 20	Not DIU	Not DIU	Not DE		2	NO		2	NO
Cfap36	cilia and flagella associated protein 36			DE	Q8C6E0	1		PB.920.1	1
Cfap45	cilia and flagella associated protein 45			DE	novelProt4169	1		PB.432.1	1
Cfap97	cilia and flagella associated protein 97			Not DE		1		PB.6780.1	2
Cfdp1	craniofacial development protein 1			Not DE		1			1
Cfh	complement component factor h			DE	E9Q8I0	1		PB.318.1	1
Cfl1	cofilin 1, non-muscle			DE	P18760	1		PB.3482.1	1
Cfl2	cofilin 2, muscle	Not DIU		DE		2		PB.1558.3,PB.1558.4	4	NO
Cflar	CASP8 and FADD-like apoptosis regulator	Not DIU	Not DIU	DE	Q812G4,NP_001280734.1	3	NO	PB.116.5,PB.116.4,PB.116.1	4	NO
Cfp	complement factor properdin			DE	P11680	1		PB.7600.1	1
Cggbp1	CGG triplet repeat binding protein 1			DE	Q8BHG9	1		PB.2814.1	1
Cgref1	cell growth regulator with EF hand domain 1			DE	NP_001153621.1	1		PB.5370.1	1
Cgrrf1	cell growth regulator with ring finger domain 1			DE	Q8BMJ7	2		PB.2132.2	2
Ch25h	cholesterol 25-hydroxylase			DE	Q9Z0F5	1		PB.3596.1	1
Chac1	ChaC, cation transport regulator 1			DE	Q8R3J5	1		PB.4044.1	1
Chac2	ChaC, cation transport regulator 2	Not DIU	Not DIU	Not DE	Q9CQG1-2	2	NO	PB.929.2	2	NO
Chaf1b	chromatin assembly factor 1, subunit B (p60)			DE	Q9D0N7	1		PB.2852.1	1
Champ1	chromosome alignment maintaining phosphoprotein 1			DE	Q8K327	1		PB.6702.1	1
Chchd3	coiled-coil-helix-coiled-coil-helix domain containing 3			Not DE		1			1
Chchd4	coiled-coil-helix-coiled-coil-helix domain containing 4			DE	Q8VEA4	1		PB.5992.1	1
Chchd5	coiled-coil-helix-coiled-coil-helix domain containing 5			Not DE		1			1
Chd1	chromodomain helicase DNA binding protein 1			Not DE		1			1
Chd1l	chromodomain helicase DNA binding protein 1-like			Not DE	novelProt3144	2		PB.4612.3	2
Chd2	chromodomain helicase DNA binding protein 2			Not DE		1			1
Chd4	chromodomain helicase DNA binding protein 4	Not DIU	Not DIU	DE	novelProt1728,novelProt5331	2	NO	PB.6097.3,PB.6097.2	2	NO
Chd6	chromodomain helicase DNA binding protein 6			DE	novelProt49	1		PB.4257.1	1
Chd7	chromodomain helicase DNA binding protein 7			DE	novelProt1662	1		PB.4803.1	1
Chd8	chromodomain helicase DNA binding protein 8			DE	novelProt3098	1		PB.2151.1	1
Chd9	chromodomain helicase DNA binding protein 9			Not DE		0			1
Chek2	checkpoint kinase 2	Not DIU		DE	novelProt8,Q9Z265	2		PB.5562.1,PB.5562.4,PB.5562.3,PB.5562.2	4	YES
Chfr	checkpoint with forkhead and ring finger domains	Not DIU	Not DIU	DE	Q810L3-4	2	YES	PB.5555.4,PB.5555.3,PB.5555.1	4	NO
Chgb	chromogranin B			DE	novelProt2461	1		PB.4138.1	1
Chid1	chitinase domain containing 1	Not DIU	Not DIU	DE	novelProt864,A0A0R4J242	2	NO	PB.6652.1,PB.6652.2	2	NO
Chil1	chitinase-like 1	DIU	DIU	DE	Q61362,XP_006529175.1	2	NO	PB.295.3,PB.295.4	2	NO
Chl1	cell adhesion molecule with homology to L1CAM			DE	novelProt3296	1		PB.6011.1	1
Chm	choroidermia (RAB escort protein 1)			Not DE		1			1
Chmp1a	charged multivesicular body protein 1A			Not DE		1			1
Chmp1b	charged multivesicular body protein 1B			Not DE		1			1
Chmp2a	charged multivesicular body protein 2A	Not DIU		Not DE		1		PB.6202.1	2	NO
Chmp2b	charged multivesicular body protein 2B			DE	Q8BJF9	1		PB.2815.1	1
Chmp3	charged multivesicular body protein 3	DIU	DIU	Not DE	XP_006506545.1,XP_006506543.1	3	NO	PB.5912.5,PB.5912.1	4	NO
Chmp5	charged multivesicular body protein 5			DE	Q9D7S9	1		PB.4861.1	1
Chmp6	charged multivesicular body protein 6			Not DE	XP_006532781.1	2		PB.1431.1	2
Chmp7	charged multivesicular body protein 7			Not DE		1			1
Chn1	chimerin 1			DE	novelProt315	1		PB.3925.1	1
Chordc1	cysteine and histidine-rich domain (CHORD)-containing, zinc-binding protein 1			Not DE		0			1
Chp1	calcineurin-like EF hand protein 1			DE	P61022	1		PB.4045.1	1
Chpf	chondroitin polymerizing factor			Not DE		1			1
Chpf2	chondroitin polymerizing factor 2			DE	Q3UU43	1		PB.5347.1	1
Chrdl1	chordin-like 1			Not DE		1			1
Chrna4	cholinergic receptor, nicotinic, alpha polypeptide 4			DE		0		PB.4336.1	1
Chst10	carbohydrate sulfotransferase 10			DE	A2RSS2	1		PB.67.1	1
Chst11	carbohydrate sulfotransferase 11			Not DE		0			1
Chst12	carbohydrate sulfotransferase 12			DE	Q99LL3	1		PB.5720.1	1
Chst2	carbohydrate sulfotransferase 2			DE	novelProt4620	1		PB.7402.1,PB.7403.1	2
Chtf18	CTF18, chromosome transmission fidelity factor 18			DE	XP_006524080.1	1		PB.2960.1	1
Chuk	conserved helix-loop-helix ubiquitous kinase			Not DE		0			1
Ciao1	cytosolic iron-sulfur protein assembly 1			Not DE		1			1
Ciapin1	cytokine induced apoptosis inhibitor 1			Not DE		2			2
Ciart	circadian associated repressor of transcription			Not DE		1			1
Cinp	cyclin-dependent kinase 2 interacting protein			DE	Q9D0V8	1		PB.1722.1	1
Cipc	CLOCK interacting protein, circadian	Not DIU	Not DIU	DE	NP_001276358.1,Q8R0W1,novelProt3287	3	NO	PB.1673.4,PB.1673.3,PB.1673.2,PB.1673.1	4	NO
Cirbp	cold inducible RNA binding protein			Not DE		1			1
Cirh1a	cirrhosis, autosomal recessive 1A (human)			DE	Q8R2N2	1		PB.6971.1	1
Cisd2	CDGSH iron sulfur domain 2	Not DIU	Not DIU	Not DE	D3Z3X4	2	NO	PB.4726.2	2	NO
Ciz1	CDKN1A interacting zinc finger protein 1	DIU	DIU	Not DE	Q3UUV0,XP_006498340.1,NP_001239465.1,Q3TXU6	6	YES	PB.3833.4,PB.3833.3,PB.3833.6,PB.3833.5	7	NO
Ckap2	cytoskeleton associated protein 2			DE	Q3V1H1	1		PB.6718.1	1
Ckap2l	cytoskeleton associated protein 2-like	Not DIU	Not DIU	DE	novelProt205,XP_017174744.1,Q7TS74,novelProt55	4	NO	PB.4111.5,PB.4111.1,PB.4111.3,PB.4111.4	4	NO
Ckap5	cytoskeleton associated protein 5			DE	K3W4R5	2		PB.3977.6	2
Ckb	creatine kinase, brain			Not DE		1			1
Clasp1	CLIP associating protein 1	Not DIU	Not DIU	Not DE	novelProt5411	3	NO	PB.257.1	3	NO
Clasp2	CLIP associating protein 2			Not DE		1			1
Clcc1	chloride channel CLIC-like 1	Not DIU		DE	Q99LI2	1		PB.4669.1,PB.4669.3	2	YES
Clcf1	Cardiotrophin-like cytokine factor 1			DE	Q9QZM3	1		PB.3461.1	1
Clcn3	chloride channel 3	Not DIU	Not DIU	DE	Q8K4W8,E9Q2I1,P51791-2	3	NO	PB.6800.1,PB.6800.2,PB.6799.3,PB.6800.4,PB.6799.1	5	NO
Clcn4-2	chloride channel 4-2	Not DIU	Not DIU	Not DE		3	NO		3	NO
Clcn5	chloride channel 5			DE	Q9WVD4	1		PB.7558.1	1
Clcn6	chloride channel 6			DE	O35454	1		PB.5237.1	2
Clcn7	chloride channel 7	Not DIU	Not DIU	DE	novelProt2727,O70496	3	NO	PB.2954.1,PB.2954.2	3	NO
Cldn12	claudin 12			DE	Q9ET43	1		PB.5308.1	1
Cldnd1	claudin domain containing 1	Not DIU		Not DE		1			2	NO
Clec12a	C-type lectin domain family 12, member a			DE	A0A0R4J0T2	1		PB.6122.1	1
Clic1	chloride intracellular channel 1			DE	Q9Z1Q5	1		PB.3049.1	1
Clic4	chloride intracellular channel 4 (mitochondrial)			DE	novelProt1551	1		PB.5180.1	1
Clip3	CAP-GLY domain containing linker protein 3	DIU		DE	B9EHT4	1		PB.6272.5,PB.6272.3,PB.6272.1,PB.6272.2	4	NO
Clip4	CAP-GLY domain containing linker protein family, member 4			DE	Q8CI96	1		PB.3168.1	1
Clk1	CDC-like kinase 1	DIU	DIU	Not DE	P22518,novelProt4148,novelProt4366	4	YES	PB.112.1,PB.112.3,PB.112.2	4	YES
Clk3	CDC-like kinase 3			Not DE		1			1
Clk4	CDC like kinase 4	DIU	DIU	Not DE	XP_006532174.1,novelProt2124	5	NO	PB.968.3,PB.968.4,PB.968.12,PB.968.11,PB.968.7	12	NO
Cln3	ceroid lipofuscinosis, neuronal 3, juvenile (Batten, Spielmeyer-Vogt disease)	DIU		DE	Q61124	1		PB.6562.2	2	NO
Cln8	ceroid-lipofuscinosis, neuronal 8			DE		0		PB.6704.1	1
Clns1a	chloride channel, nucleotide-sensitive, 1A			Not DE		1			1
Clock	circadian locomotor output cycles kaput			Not DE		0			1
Clp1	CLP1, cleavage and polyadenylation factor I subunit			DE	Q99LI9	1		PB.3955.1	1
Clpb	ClpB caseinolytic peptidase B			DE	novelProt4611	1		PB.6471.1	1
Clpp	caseinolytic mitochondrial matrix peptidase proteolytic subunit			Not DE		1			1
Clptm1	cleft lip and palate associated transmembrane protein 1			DE	Q8VBZ3	1		PB.6219.1	1
Clpx	caseinolytic mitochondrial matrix peptidase chaperone subunit	Not DIU	Not DIU	DE	Q9JHS4	2	NO	PB.7312.1	2	NO
Clspn	claspin	Not DIU	Not DIU	DE	novelProt4770,novelProt1924	2	YES	PB.5106.1,PB.5106.2	2	YES
Clstn1	calsyntenin 1			DE	novelProt5369	1		PB.5257.1	1
Cltb	clathrin, light polypeptide (Lcb)			DE	Q6IRU5-2	1		PB.1870.1	1
Cltc	clathrin, heavy polypeptide (Hc)	Not DIU	Not DIU	Not DE	novelProt4352	3	NO	PB.1220.2	3	NO
Clu	clusterin	Not DIU	Not DIU	DE	novelProt2570,XP_006518566.1,Q06890	3	NO	PB.2217.5,PB.2217.6,PB.2217.1,PB.2217.2,PB.2217.3	5	NO
Cluap1	clusterin associated protein 1	Not DIU	Not DIU	DE	Q8R3P7	2	NO	PB.2603.1	2	NO
Clybl	citrate lyase beta like			DE	Q8R4N0	1		PB.2296.1	1
Cmc1	COX assembly mitochondrial protein 1			Not DE		1			2
Cml1	camello-like 1			DE	E9PUL7	1		PB.5956.1	1
Cmpk1	cytidine monophosphate (UMP-CMP) kinase 1			Not DE		1			1
Cmpk2	cytidine monophosphate (UMP-CMP) kinase 2, mitochondrial			DE	novelProt2121	1		PB.1500.1	1
Cmtm3	CKLF-like MARVEL transmembrane domain containing 3	DIU		Not DE		1		PB.6943.1,PB.6943.2	3	NO
Cmtm4	CKLF-like MARVEL transmembrane domain containing 4			Not DE		0			1
Cmtm6	CKLF-like MARVEL transmembrane domain containing 6			DE	Q9CZ69	1		PB.7516.1	1
Cmtr1	cap methyltransferase 1			DE	Q9DBC3	1		PB.3001.1	1
Cmtr2	cap methyltransferase 2			DE	Q8BWQ4	1		PB.6990.1	1
Cnbp	cellular nucleic acid binding protein	Not DIU	Not DIU	Not DE		4	NO		4	NO
Cndp2	CNDP dipeptidase 2 (metallopeptidase M20 family)			DE	Q9D1A2	1		PB.3442.1	1
Cnep1r1	CTD nuclear envelope phosphatase 1 regulatory subunit 1			Not DE		1			1
Cnih1	cornichon homolog 1 (Drosophila)			Not DE		1			1
Cnih4	cornichon homolog 4 (Drosophila)			Not DE		1			1
Cnn1	calponin 1			DE	Q08091	1		PB.7145.1	1
Cnn2	calponin 2			DE	Q08093	1		PB.689.1	1
Cnn3	calponin 3, acidic	Not DIU	Not DIU	Not DE		2	NO		2	NO
Cnnm3	cyclin M3			DE		0		PB.56.1	1
Cnot1	CCR4-NOT transcription complex, subunit 1	Not DIU	Not DIU	DE	novelProt4812,novelProt595	2	NO	PB.6937.2,PB.6937.1	2	NO
Cnot10	CCR4-NOT transcription complex, subunit 10	Not DIU	Not DIU	DE	Q8BH15	2	NO	PB.7514.2	2	NO
Cnot2	CCR4-NOT transcription complex, subunit 2	DIU	DIU	DE	Q8C5L3,E9Q027	5	YES	PB.785.3,PB.785.4	5	YES
Cnot4	CCR4-NOT transcription complex, subunit 4	Not DIU	Not DIU	Not DE		4	NO		4	NO
Cnot6	CCR4-NOT transcription complex, subunit 6	Not DIU	Not DIU	DE	Q8K3P5-3,novelProt2238	2	NO	PB.956.1,PB.956.2,PB.956.3	3	NO
Cnot7	CCR4-NOT transcription complex, subunit 7	Not DIU		Not DE		1		PB.6766.1	2	NO
Cnot8	CCR4-NOT transcription complex, subunit 8			Not DE		1		PB.1008.2,PB.1008.3	3
Cnp	2,3-cyclic nucleotide 3 phosphodiesterase			DE	P16330,XP_006532183.1,P16330-2	3		PB.1292.4,PB.1292.3,PB.1292.1	3
Cnppd1	cyclin Pas1/PHO80 domain containing 1	Not DIU		DE	Q8K158	1		PB.171.1	2	NO
Cnpy3	canopy 3 homolog (zebrafish)			DE	Q9DAU1	1		PB.3109.1	1
Cnpy4	canopy 4 homolog (zebrafish)			Not DE		1			1
Cnrip1	cannabinoid receptor interacting protein 1			DE	Q5M8N0	1		PB.890.2	1
Cnst	consortin, connexin sorting protein			DE	Q8CBC4	1		PB.445.1	1
Cntn1	contactin 1	DIU		Not DE	XP_006520446.1	2		PB.2530.4,PB.2530.3,PB.2530.1	3	YES
Cntnap2	contactin associated protein-like 2			DE	Q9CPW0-2	1		PB.5856.1	1
Cntrl	centriolin	DIU	DIU	DE	novelProt1446	2	YES	PB.3855.2	2	YES
Coa4	cytochrome c oxidase assembly factor 4			Not DE		1			1
Coa5	cytochrome C oxidase assembly factor 5			Not DE		0			1
Coasy	Coenzyme A synthase			DE	Q9DBL7	1		PB.1301.1	1
Cobll1	Cobl-like 1			Not DE		1			1
Cog2	component of oligomeric golgi complex 2			Not DE		1			1
Cog4	component of oligomeric golgi complex 4	DIU	DIU	DE	Q8R1U1	2	NO	PB.6992.2	2	NO
Cog5	component of oligomeric golgi complex 5	Not DIU		Not DE		1			3	NO
Cog6	component of oligomeric golgi complex 6			Not DE		2			2
Cog7	component of oligomeric golgi complex 7	Not DIU	Not DIU	DE	A0A0R4J0Q9	2	NO	PB.6543.1	2	NO
Col11a1	collagen, type XI, alpha 1			DE	novelProt5072	1		PB.4678.1	1
Col4a5	collagen, type IV, alpha 5	DIU	DIU	DE	XP_006528760.1,novelProt3891	2	NO	PB.7784.2,PB.7784.3	2	NO
Col4a6	collagen, type IV, alpha 6			DE	novelProt676	1		PB.7783.1	1
Colgalt1	collagen beta(1-O)galactosyltransferase 1			Not DE		1			1
Colgalt2	collagen beta(1-O)galactosyltransferase 2			Not DE		1			1
Commd10	COMM domain containing 10	DIU	DIU	DE	Q8JZY2,XP_006526291.1	2	NO	PB.3356.1,PB.3356.3	2	NO
Commd2	COMM domain containing 2			DE	Q8BXC6	1		PB.4451.1	1
Commd3	COMM domain containing 3			Not DE		1			1
Commd6	COMM domain containing 6			Not DE		0			1
Commd7	COMM domain containing 7			Not DE		0			1
Commd8	COMM domain containing 8	Not DIU	Not DIU	Not DE		2	YES		2	YES
Commd9	COMM domain containing 9			Not DE		1			1
Comt	Catechol O-methyltransferase	Not DIU		DE	O88587	1		PB.2675.2,PB.2675.1	2	NO
Copa	coatomer protein complex subunit alpha	Not DIU	Not DIU	Not DE	Q8CIE6,novelProt2653	5	NO	PB.423.1,PB.423.4	5	NO
Copb1	coatomer protein complex, subunit beta 1			Not DE		1			1
Copb2	coatomer protein complex, subunit beta 2 (beta prime)	Not DIU	Not DIU	Not DE		3	NO		3	NO
Cope	coatomer protein complex, subunit epsilon			Not DE		2			2
Copg1	coatomer protein complex, subunit gamma 1			Not DE		1			1
Copg2	coatomer protein complex, subunit gamma 2			DE	Q9QXK3	1		PB.5822.2	1
Cops2	COP9 (constitutive photomorphogenic) homolog, subunit 2 (Arabidopsis thaliana)	Not DIU	Not DIU	Not DE		3	NO		3	NO
Cops3	COP9 (constitutive photomorphogenic) homolog, subunit 3 (Arabidopsis thaliana)			Not DE	novelProt1269	2		PB.1023.3	2
Cops4	COP9 (constitutive photomorphogenic) homolog, subunit 4 (Arabidopsis thaliana)	Not DIU	Not DIU	Not DE		3	NO	PB.5521.1	4	NO
Cops5	COP9 (constitutive photomorphogenic) homolog, subunit 5 (Arabidopsis thaliana)			Not DE		1			2
Cops6	COP9 (constitutive photomorphogenic) homolog, subunit 6 (Arabidopsis thaliana)			Not DE		1			1
Cops7a	COP9 (constitutive photomorphogenic) homolog, subunit 7a (Arabidopsis thaliana)			Not DE	Q9CZ04-2	2		PB.6095.2	2
Cops7b	COP9 (constitutive photomorphogenic) homolog, subunit 7b (Arabidopsis thaliana)			DE	Q8BV13	1		PB.210.1	1
Cops8	COP9 (constitutive photomorphogenic) homolog, subunit 8 (Arabidopsis thaliana)	Not DIU	Not DIU	Not DE		2	NO		2	NO
Copz1	coatomer protein complex, subunit zeta 1			Not DE	XP_006521274.1	2		PB.2596.2	2
Coq10b	coenzyme Q10 homolog B (S. cerevisiae)			DE	A0A0R4J066	1		PB.100.1	1
Coq3	coenzyme Q3 homolog, methyltransferase (yeast)	DIU		Not DE		1		PB.4831.3	2	NO
Coq4	coenzyme Q4 homolog (yeast)			Not DE		1			1
Coq5	coenzyme Q5 homolog, methyltransferase (yeast)			Not DE		1			1
Coq6	coenzyme Q6 homolog (yeast)			Not DE		1			1
Coq9	coenzyme Q9 homolog (yeast)			DE	Q8K1Z0	1		PB.6926.1	1
Coro1a	coronin, actin binding protein 1A			DE	O89053	1		PB.6566.1	1
Coro1b	coronin, actin binding protein 1B	Not DIU	Not DIU	DE	novelProt345,Q9WUM3	2	NO	PB.3457.1,PB.3457.3	3	NO
Coro1c	coronin, actin binding protein 1C			DE	Q9WUM4	1		PB.5570.2	1
Coro7	coronin 7			DE	Q9D2V7	1		PB.2607.1	1
Cotl1	coactosin-like 1 (Dictyostelium)			DE	Q9CQI6	1		PB.7024.1	1
Cox10	cytochrome c oxidase assembly protein 10			Not DE		1			1
Cox15	cytochrome c oxidase assembly protein 15			Not DE		1			1
Cox20	COX20 Cox2 chaperone			Not DE		0			1
Cox7a2	cytochrome c oxidase subunit VIIa 2			Not DE		0			2
Cox7a2l	cytochrome c oxidase subunit VIIa polypeptide 2-like			Not DE		1			1
Cp	ceruloplasmin	DIU	DIU	DE	novelProt3627,E9PZD8,novelProt3313,G3X9T8,novelProt4970,G3X8Q5	6	NO	PB.4371.17,PB.4371.4,PB.4373.1,PB.4371.3,PB.4371.2,PB.4371.13,PB.4371.5	8	NO
Cpd	carboxypeptidase D			Not DE		1			1
Cpe	carboxypeptidase E	Not DIU	Not DIU	DE	novelProt942,novelProt2483	2	YES	PB.6803.2,PB.6803.7	2	YES
Cpne1	copine I	Not DIU		DE	Q8C166	1		PB.4222.3	2	NO
Cpne2	copine II			DE		0			1
Cpne3	copine III	Not DIU		Not DE		1		PB.4824.1	2	NO
Cpne8	copine VIII	Not DIU	Not DIU	Not DE	novelProt4598	3	NO	PB.2527.3	3	NO
Cpped1	calcineurin-like phosphoesterase domain containing 1	Not DIU	Not DIU	Not DE		2	NO		2	NO
Cpq	carboxypeptidase Q			DE	Q9WVJ3	1		PB.2343.1	1
Cpsf1	cleavage and polyadenylation specific factor 1	Not DIU	Not DIU	Not DE	novelProt2339	2	NO	PB.2434.2	2	NO
Cpsf2	cleavage and polyadenylation specific factor 2	DIU		DE	novelProt2465,O35218	2		PB.1697.2,PB.1697.3	3	NO
Cpsf3	cleavage and polyadenylation specificity factor 3			Not DE		2			2
Cpsf3l	cleavage and polyadenylation specific factor 3-like			DE	Q9CWS4	1		PB.5292.1	1
Cpsf4	cleavage and polyadenylation specific factor 4			DE	B2LVG6	1		PB.5746.1	1
Cpsf6	cleavage and polyadenylation specific factor 6	Not DIU	Not DIU	DE	H3BJW3,Q6NVF9,novelProt4303	3	NO	PB.790.4,PB.790.1,PB.790.3,PB.790.2	4	NO
Cpsf7	cleavage and polyadenylation specific factor 7	Not DIU	Not DIU	DE	novelProt568,novelProt3299	2	NO	PB.3538.1,PB.3538.2	2	NO
Cpt1a	carnitine palmitoyltransferase 1a, liver			Not DE		1			1
Cpt2	carnitine palmitoyltransferase 2			DE	P52825	1		PB.5018.1	1
Cptp	ceramide-1-phosphate transfer protein			Not DE		1			1
Cpxm1	carboxypeptidase X 1 (M14 family)			DE	Q9Z100	1		PB.4115.1	1
Cr1l	complement component (3b/4b) receptor 1-like	Not DIU	Not DIU	Not DE	XP_017169665.1	3	NO	PB.494.4	3	NO
Cradd	CASP2 and RIPK1 domain containing adaptor with death domain			Not DE		1			1
Crat	carnitine acetyltransferase			DE	P47934	1		PB.3812.2	1
Crbn	cereblon			DE	Q8C7D2	2		PB.6013.1	2
Crcp	calcitonin gene-related peptide-receptor component protein	Not DIU		Not DE		1		PB.5664.2	3	NO
Creb1	cAMP responsive element binding protein 1	Not DIU	Not DIU	DE	novelProt887,XP_011236726.1	2	NO	PB.138.2,PB.138.1	2	NO
Creb3	cAMP responsive element binding protein 3			DE	Q3UNH6	1		PB.4885.1	1
Creb5	cAMP responsive element binding protein 5			DE	A0A0N4SUK5	1		PB.5884.1	1
Crebbp	CREB binding protein	Not DIU	Not DIU	Not DE	novelProt4867	2	NO	PB.2606.1	2	NO
Crebl2	cAMP responsive element binding protein-like 2			DE	A0A0R4J0D8	1		PB.6127.1	1
Creld1	cysteine-rich with EGF-like domains 1			DE	Q91XD7	1		PB.6029.1	1
Creld2	cysteine-rich with EGF-like domains 2			Not DE		1			1
Crem	cAMP responsive element modulator			Not DE		0			1
Crip2	cysteine rich protein 2			Not DE		1		PB.1741.4	2
Cript	cysteine-rich PDZ-binding protein			Not DE		1			1
Crispld2	cysteine-rich secretory protein LCCL domain containing 2			DE	Q8BZQ2-2	1		PB.7026.1	1
Crk	v-crk sarcoma virus CT10 oncogene homolog (avian)	Not DIU	Not DIU	DE	novelProt2064	2	NO	PB.1131.1	2	NO
Crkl	v-crk sarcoma virus CT10 oncogene homolog (avian)-like			DE	P47941	1		PB.2662.1	1
Crlf3	cytokine receptor-like factor 3	Not DIU		Not DE		1			2	NO
Crmp1	collapsin response mediator protein 1			DE	P97427	1		PB.5424.1	1
Crnkl1	Crn, crooked neck-like 1 (Drosophila)	Not DIU	Not DIU	Not DE		2	NO		2	NO
Crot	carnitine O-octanoyltransferase	Not DIU		DE	Q9DC50	3		PB.5317.1,PB.5317.7	4	NO
Crybg3	beta-gamma crystallin domain containing 3			DE	novelProt5419	1		PB.2810.1	1
Cryl1	crystallin, lambda 1			Not DE		1			1
Cryz	crystallin, zeta	Not DIU		DE	P47199	1		PB.4783.1,PB.4783.2	2	NO
Cryzl1	crystallin, zeta (quinone reductase)-like 1	Not DIU	Not DIU	DE	Q921W4,novelProt5281	2	YES	PB.2846.2,PB.2846.1	2	YES
Cs	citrate synthase	DIU		Not DE		1		PB.827.2	2	NO
Csad	cysteine sulfinic acid decarboxylase	DIU		Not DE		1		PB.2581.1	3	NO
Csdc2	cold shock domain containing C2, RNA binding			DE	Q91YQ3	1		PB.2481.1	1
Csde1	cold shock domain containing E1, RNA binding	Not DIU	Not DIU	Not DE	XP_006501460.1,novelProt2881	5	NO	PB.4625.4,PB.4626.2	6	NO
Cse1l	chromosome segregation 1-like (S. cerevisiae)			DE	Q9ERK4,novelProt728	2		PB.4286.3,PB.4286.1	2
Csf1r	colony stimulating factor 1 receptor			DE	P09581	1		PB.3379.1	1
Csgalnact1	chondroitin sulfate N-acetylgalactosaminyltransferase 1			Not DE		1			1
Csgalnact2	chondroitin sulfate N-acetylgalactosaminyltransferase 2			Not DE		0			1
Csnk1a1	casein kinase 1, alpha 1	Not DIU	Not DIU	Not DE		2	NO		3	NO
Csnk1d	casein kinase 1, delta	DIU	DIU	Not DE	Q9DC28-2	2	NO	PB.1453.1	2	NO
Csnk1g1	casein kinase 1, gamma 1	Not DIU		DE	novelProt249	1		PB.7322.1,PB.7321.1	2	NO
Csnk2a1	casein kinase 2, alpha 1 polypeptide	Not DIU		Not DE		1			2	NO
Cspg4	chondroitin sulfate proteoglycan 4			DE	novelProt4231	1		PB.7266.1	1
Cspp1	centrosome and spindle pole associated protein 1	Not DIU	Not DIU	DE	B2RX88-4	3	NO	PB.14.2,PB.14.3,PB.14.5	5	NO
Csrp1	cysteine and glycine-rich protein 1			DE	P97315	1		PB.310.1	1
Csrp2bp	cysteine and glycine-rich protein 2 binding protein			DE	novelProt1478	1		PB.4153.1	1
Cstf1	cleavage stimulation factor, 3 pre-RNA, subunit 1	DIU		Not DE	novelProt5159	2		PB.4302.1,PB.4302.2	3	YES
Cstf2	cleavage stimulation factor, 3 pre-RNA subunit 2	Not DIU	Not DIU	DE	A2AEK1,Q8BIQ5	2	NO	PB.7753.1,PB.7753.2	2	NO
Cstf3	cleavage stimulation factor, 3 pre-RNA, subunit 3			DE	Q99LI7	1		PB.4011.2	1
Ctage5	CTAGE family, member 5			DE	E9Q3S2	1		PB.1574.1	1
Ctc1	CTS telomere maintenance complex component 1	Not DIU	Not DIU	Not DE		2	NO		2	NO
Ctcf	CCCTC-binding factor			DE	novelProt4823	1		PB.6953.1	1
Ctdsp2	CTD (carboxy-terminal domain, RNA polymerase II, polypeptide A) small phosphatase 2			Not DE		1			1
Ctdspl2	CTD (carboxy-terminal domain, RNA polymerase II, polypeptide A) small phosphatase like 2			DE	Q8BG15	1		PB.4073.1	1
Cth	cystathionase (cystathionine gamma-lyase)			Not DE		1			1
Ctnna1	catenin (cadherin associated protein), alpha 1			Not DE		2			2
Ctnnal1	catenin (cadherin associated protein), alpha-like 1			DE	O88327	1		PB.4929.1	1
Ctnnb1	catenin (cadherin associated protein), beta 1			DE	Q02248	1		PB.7530.1	1
Ctnnbl1	catenin, beta like 1	DIU	DIU	Not DE	novelProt1520	2	NO	PB.4243.2	2	NO
Ctnnd1	catenin (cadherin associated protein), delta 1	DIU	DIU	Not DE	P30999-3,P30999-2,P30999,G3X9V2	4	YES	PB.3952.2,PB.3952.5,PB.3952.3,PB.3952.4	4	YES
Ctnnd2	catenin (cadherin associated protein), delta 2			DE	novelProt354	1		PB.2337.1	1
Ctns	cystinosis, nephropathic	Not DIU		Not DE		1			2	NO
Ctps	cytidine 5-triphosphate synthase			DE	P70698	1		PB.5077.1	1
Ctr9	Ctr9, Paf1/RNA polymerase II complex component, homolog (S. cerevisiae)	DIU	DIU	Not DE	novelProt1959,novelProt5055	4	NO	PB.6507.1,PB.6506.2	4	NO
Ctsa	cathepsin A	Not DIU	Not DIU	DE	P16675,G3X8T3	2	NO	PB.4272.2,PB.4272.4	2	NO
Ctsb	cathepsin B			DE	P10605	1		PB.2204.1	1
Ctsc	cathepsin C	DIU	DIU	DE	P97821	2	NO	PB.6430.1	2	NO
Ctsd	cathepsin D			DE	P18242	1		PB.6655.1	1
Ctsf	cathepsin F			DE	Q9R013	1		PB.3470.1	1
Ctsh	cathepsin H			DE	P49935	1		PB.7394.1	1
Ctsl	cathepsin L			DE	P06797	1		PB.1906.1	1
Ctso	cathepsin O			DE	Q8BM88	1		PB.4487.1	1
Ctss	cathepsin S			DE	Q8BSZ5	1		PB.4582.1	1
Ctsz	cathepsin Z			DE	Q9WUU7	1		PB.4310.1	1
Cttn	cortactin	Not DIU	Not DIU	DE	Q921L6	4	NO	PB.6666.2,PB.6666.1	5	NO
Cttnbp2nl	CTTNBP2 N-terminal like			DE	Q99LJ0	1		PB.4643.9,PB.4643.1,PB.4643.3	3
Cuedc2	CUE domain containing 2			Not DE		1			1
Cul1	cullin 1	DIU		Not DE		1		PB.5857.2	2	NO
Cul2	cullin 2	Not DIU		Not DE		2		PB.3224.2	3	NO
Cul4a	cullin 4A			Not DE		1			1
Cul4b	cullin 4B	Not DIU	Not DIU	Not DE	E9PXY1	2	YES	PB.7617.1	2	YES
Cul5	cullin 5			Not DE		1			1
Cul7	cullin 7			Not DE		2			2
Cutc	cutC copper transporter homolog (E.coli)			Not DE		1			1
Cux1	cut-like homeobox 1	Not DIU	Not DIU	Not DE		3	YES		3	YES
Cwc15	CWC15 homolog (S. cerevisiae)			Not DE		1			1
Cwc22	CWC22 spliceosome-associated protein homolog (S. cerevisiae)	Not DIU	Not DIU	Not DE	B1AYU7	4	NO	PB.3939.1,PB.3939.3	5	YES
Cwc25	CWC25 spliceosome-associated protein homolog (S. cerevisiae)			Not DE		2			2
Cwc27	CWC27 spliceosome-associated protein homolog (S. cerevisiae)			Not DE		1			1
Cwf19l1	CWF19-like 1, cell cycle control (S. pombe)	Not DIU	Not DIU	DE	Q8CI33,novelProt1745	3	NO	PB.3644.2,PB.3644.1	3	NO
Cwf19l2	CWF19-like 2, cell cycle control (S. pombe)	Not DIU	Not DIU	Not DE		2	NO		2	NO
Cx3cl1	chemokine (C-X3-C motif) ligand 1			DE	O35188	1		PB.6924.1	1
Cx3cr1	chemokine (C-X3-C motif) receptor 1			DE	Q9Z0D9	1		PB.7527.1	1
Cxadr	coxsackie virus and adenovirus receptor	Not DIU	Not DIU	DE	P97792,P97792-2	2	NO	PB.2820.3,PB.2821.1,PB.2820.1	3	NO
Cxcl13	chemokine (C-X-C motif) ligand 13			DE	O55038	1		PB.5513.1	1
Cxxc1	CXXC finger 1 (PHD domain)			Not DE		1			1
Cxxc5	CXXC finger 5			DE		0		PB.3308.1	1
Cyb561	cytochrome b-561			DE	Q60720	1		PB.1342.1	1
Cyb561a3	cytochrome b561 family, member A3	Not DIU		DE	Q6P1H1	1		PB.3540.1,PB.3540.3,PB.3540.2	3	YES
Cyb561d2	cytochrome b-561 domain containing 2			Not DE		1			1
Cyb5b	cytochrome b5 type B			DE	Q9CQX2	1		PB.6975.1	1
Cyb5d1	cytochrome b5 domain containing 1			DE	Q5NCY3	1		PB.1072.1	1
Cyb5d2	cytochrome b5 domain containing 2	Not DIU	Not DIU	DE	Q5SSH8-2,Q5SSH8	2	NO	PB.1109.2,PB.1109.1	2	NO
Cyb5r1	cytochrome b5 reductase 1			DE	Q9DB73	1		PB.299.1	1
Cyb5r3	cytochrome b5 reductase 3			DE	Q9DCN2	1		PB.2497.1	1
Cyb5r4	cytochrome b5 reductase 4			DE	novelProt2767	1		PB.7387.1	1
Cyb5rl	cytochrome b5 reductase-like	Not DIU		DE	B1AS42	1		PB.5010.2,PB.5010.1,PB.5010.4	3	NO
Cybb	cytochrome b-245, beta polypeptide			DE	Q61093	1		PB.7576.1	1
Cybrd1	cytochrome b reductase 1			DE	Q925G2	1		PB.3912.1	1
Cyc1	cytochrome c-1			Not DE		1			1
Cycs	cytochrome c, somatic			DE	P62897	1		PB.5874.1	1
Cyfip1	cytoplasmic FMR1 interacting protein 1	Not DIU	Not DIU	Not DE	Q7TMB8	3	YES	PB.6353.4	3	YES
Cyfip2	cytoplasmic FMR1 interacting protein 2	Not DIU		Not DE		1		PB.950.1	2	NO
Cyhr1	cysteine and histidine rich 1			DE	Q9QXA1-4	1		PB.2437.1	1
Cyld	cylindromatosis (turban tumor syndrome)	Not DIU		DE	Q80TQ2	1		PB.6904.3,PB.6904.2	3	NO
Cyp20a1	cytochrome P450, family 20, subfamily a, polypeptide 1			Not DE		1			1
Cyp2d22	cytochrome P450, family 2, subfamily d, polypeptide 22	DIU	DIU	DE	novelProt2845,novelProt5060,Q9JKY7	3	NO	PB.2492.2,PB.2492.3,PB.2492.5	3	NO
Cyp2j6	cytochrome P450, family 2, subfamily j, polypeptide 6			DE	O54750	1		PB.4981.1	1
Cyp2j9	cytochrome P450, family 2, subfamily j, polypeptide 9			Not DE		1			1
Cyp39a1	cytochrome P450, family 39, subfamily a, polypeptide 1			Not DE		1			1
Cyp4f13	cytochrome P450, family 4, subfamily f, polypeptide 13			DE	Q99N19	1		PB.3021.1	1
Cyp4f17	cytochrome P450, family 4, subfamily f, polypeptide 17			DE	G3UW78	1		PB.3015.1	1
Cyp4f18	cytochrome P450, family 4, subfamily f, polypeptide 18			DE	Q99N16	1		PB.6842.1	1
Cyp4v3	cytochrome P450, family 4, subfamily v, polypeptide 3			DE	novelProt4571	1		PB.6773.1	1
Cyp51	cytochrome P450, family 51			DE	Q8K0C4	1		PB.5305.1	1
Cyp7b1	cytochrome P450, family 7, subfamily b, polypeptide 1			DE	novelProt4442	1		PB.4368.1	1
Cyth4	cytohesin 4	DIU	DIU	DE	XP_006521509.1,Q80YW0	2	NO	PB.2452.1,PB.2452.2	2	NO
D10Jhu81e	DNA segment, Chr 10, Johns Hopkins University 81 expressed			DE	Q9D172	1		PB.675.1	1
D10Wsu102e	DNA segment, Chr 10, Wayne State University 102, expressed			Not DE		1			1
D11Wsu47e	DNA segment, Chr 11, Wayne State University 47, expressed			Not DE		1			1
D130007C19Rik	RIKEN cDNA D130007C19 gene			DE	novelProt4712	1		PB.5088.1	1
D15Ertd621e	DNA segment, Chr 15, ERATO Doi 621, expressed			Not DE		0			1
D17H6S56E-5	DNA segment, Chr 17, human D6S56E 5			DE	Q91UZ6	1		PB.3048.1	1
D17Wsu92e	DNA segment, Chr 17, Wayne State University 92, expressed			Not DE		1			1
D19Bwg1357e	DNA segment, Chr 19, Brigham & Womens Genetics 1357 expressed	Not DIU	Not DIU	Not DE		2	NO		2	NO
D1Ertd622e	DNA segment, Chr 1, ERATO Doi 622, expressed			Not DE		1			1
D230025D16Rik	RIKEN cDNA D230025D16 gene			DE	Q922R1	1		PB.6949.1	1
D2Wsu81e	DNA segment, Chr 2, Wayne State University 81, expressed	Not DIU	Not DIU	Not DE	Q3UHX9-2	2	NO	PB.3806.2	3	NO
D2hgdh	D-2-hydroxyglutarate dehydrogenase			DE	Q8CIM3	1		PB.242.1	1
D3Ertd254e	DNA segment, Chr 3, ERATO Doi 254, expressed			Not DE		1			1
D5Ertd579e	DNA segment, Chr 5, ERATO Doi 579, expressed			DE	E9QPJ5	1		PB.5421.1	1
D6Wsu163e	DNA segment, Chr 6, Wayne State University 163, expressed			Not DE		1			1
D930015E06Rik	RIKEN cDNA D930015E06 gene			DE	novelProt1911	1		PB.4493.1	1
Daam1	dishevelled associated activator of morphogenesis 1			Not DE		1			1
Daam2	dishevelled associated activator of morphogenesis 2			DE	Q80U19-2	1		PB.3118.1	1
Dab2	disabled 2, mitogen-responsive phosphoprotein	Not DIU	Not DIU	DE	A0A0R4J104,Q3TRE6,E9PX84	3	NO	PB.2304.3,PB.2304.1,PB.2304.2	3	NO
Dag1	dystroglycan 1			Not DE		1			1
Daglb	diacylglycerol lipase, beta	Not DIU	Not DIU	DE	novelProt3087,Q91WC9	2	NO	PB.5733.2,PB.5733.1	2	NO
Dalrd3	DALR anticodon binding domain containing 3			DE	Q6PJN8	1		PB.7483.1	1
Dap	death-associated protein			Not DE		1			1
Dap3	death associated protein 3	Not DIU	Not DIU	Not DE	Q9ER88	3	NO	PB.4529.4	3	NO
Dapp1	dual adaptor for phosphotyrosine and 3-phosphoinositides 1			DE	novelProt622	1		PB.4739.1	1
Dars	aspartyl-tRNA synthetase			Not DE		1			1
Dars2	aspartyl-tRNA synthetase 2 (mitochondrial)	Not DIU	Not DIU	Not DE		2	NO		2	NO
Daxx	Fas death domain-associated protein			Not DE		1			1
Dazap2	DAZ associated protein 2			Not DE	XP_006521049.1	2		PB.2575.4	2
Dbi	diazepam binding inhibitor	Not DIU		DE		0		PB.261.1,PB.261.2	2	NO
Dbn1	drebrin 1			Not DE		1			1
Dbndd1	dysbindin (dystrobrevin binding protein 1) domain containing 1	DIU	DIU	DE	XP_006531452.1,H3BKU0	2	YES	PB.7051.1,PB.7051.2	2	YES
Dbndd2	dysbindin (dystrobrevin binding protein 1) domain containing 2	DIU		DE	Q9CRD4	1		PB.4268.2,PB.4268.4,PB.4268.1	3	NO
Dbnl	drebrin-like	Not DIU		Not DE		1			2	NO
Dbpht2	DNA binding protein with his-thr domain			DE		0		PB.1611.1	1
Dbt	dihydrolipoamide branched chain transacylase E2	Not DIU	Not DIU	DE	P53395,XP_006501039.1	2	NO	PB.4685.1,PB.4685.2	2	NO
Dcaf11	DDB1 and CUL4 associated factor 11	Not DIU	Not DIU	DE	Q91VU6-2,Q91VU6	2	NO	PB.2170.9,PB.2170.3,PB.2170.2,PB.2170.10,PB.2170.11,PB.2170.1,PB.2170.12	9	NO
Dcaf12	DDB1 and CUL4 associated factor 12			Not DE		1			1
Dcaf13	DDB1 and CUL4 associated factor 13	Not DIU	Not DIU	DE	novelProt4984	2	NO	PB.2363.2	2	NO
Dcaf4	DDB1 and CUL4 associated factor 4			Not DE		1			1
Dcaf7	DDB1 and CUL4 associated factor 7			DE	P61963	1		PB.1344.1	1
Dcaf8	DDB1 and CUL4 associated factor 8	Not DIU		Not DE		1		PB.426.2	2	NO
Dcakd	dephospho-CoA kinase domain containing	DIU		DE	Q8BHC4,novelProt347	2		PB.1329.3,PB.1329.4,PB.1329.1	3	NO
Dcbld1	discoidin, CUB and LCCL domain containing 1			DE	Q9D4J3	1		PB.593.1	1
Dcbld2	discoidin, CUB and LCCL domain containing 2			Not DE		1			1
Dchs1	dachsous 1 (Drosophila)			Not DE		1			1
Dck	deoxycytidine kinase			DE	P43346	1		PB.5499.1	1
Dclk1	doublecortin-like kinase 1	DIU	DIU	Not DE	Q80VB6,novelProt4212	5	NO	PB.4445.1,PB.4445.2,PB.4445.5	8	NO
Dclre1a	DNA cross-link repair 1A, PSO2 homolog (S. cerevisiae)			Not DE		1			1
Dclre1b	DNA cross-link repair 1B, PSO2 homolog (S. cerevisiae)			Not DE		1			1
Dcp1a	DCP1 decapping enzyme homolog A (S. cerevisiae)	Not DIU	Not DIU	Not DE		3	NO		4	NO
Dcp2	DCP2 decapping enzyme homolog (S. cerevisiae)			DE	Q9CYC6	1		PB.3349.1	1
Dcps	decapping enzyme, scavenger			DE	Q9DAR7	1		PB.7169.1	1
Dctd	dCMP deaminase			DE	Q8K2D6	1		PB.6787.1	1
Dctn2	dynactin 2			Not DE		1			1
Dctn4	dynactin 4			Not DE		2			2
Dctn5	dynactin 5	Not DIU	Not DIU	Not DE		2	NO		3	NO
Dctn6	dynactin 6			Not DE		1			1
Dcun1d1	DCN1, defective in cullin neddylation 1, domain containing 1 (S. cerevisiae)			DE	Q9QZ73	1		PB.4412.1	1
Dcun1d2	DCN1, defective in cullin neddylation 1, domain containing 2 (S. cerevisiae)	Not DIU	Not DIU	Not DE	Q8BZJ7,G5E8Q6	3	YES	PB.6698.2,PB.6698.3	3	YES
Dcun1d4	DCN1, defective in cullin neddylation 1, domain containing 4 (S. cerevisiae)			Not DE		1			1
Ddah1	dimethylarginine dimethylaminohydrolase 1	Not DIU	Not DIU	Not DE		2	NO		2	NO
Ddah2	dimethylarginine dimethylaminohydrolase 2	DIU		Not DE		1		PB.3050.1,PB.3050.2	2	NO
Ddb1	damage specific DNA binding protein 1	Not DIU	Not DIU	Not DE		3	NO		3	NO
Ddc	dopa decarboxylase			DE	novelProt4594	1		PB.886.1	1
Ddhd2	DDHD domain containing 2			DE		0		PB.6742.1	1
Ddi2	DNA-damage inducible protein 2			DE		0		PB.5226.1	1
Ddias	DNA damage-induced apoptosis suppressor			DE	E9QLR9	1		PB.6442.1	1
Ddit4l	DNA-damage-inducible transcript 4-like			DE	novelProt1815,Q8VHZ5	2		PB.4733.2,PB.4733.1,PB.4733.3	3
Ddo	D-aspartate oxidase			DE	Q922Z0	1		PB.571.1	1
Ddost	dolichyl-di-phosphooligosaccharide-protein glycotransferase			Not DE		1			1
Ddr1	discoidin domain receptor family, member 1			Not DE		0			1
Ddr2	discoidin domain receptor family, member 2	DIU		Not DE		1		PB.401.3	4	YES
Ddx1	DEAD (Asp-Glu-Ala-Asp) box polypeptide 1			Not DE		1			1
Ddx10	DEAD (Asp-Glu-Ala-Asp) box polypeptide 10			Not DE	novelProt2102	3		PB.7245.3	3
Ddx11	DEAD/H (Asp-Glu-Ala-Asp/His) box helicase 11			DE	XP_006524471.1	1		PB.3156.1	1
Ddx17	DEAD (Asp-Glu-Ala-Asp) box polypeptide 17			DE		0		PB.2460.1	1
Ddx18	DEAD (Asp-Glu-Ala-Asp) box polypeptide 18			DE	Q8K363	1		PB.263.1	1
Ddx19b	DEAD (Asp-Glu-Ala-Asp) box polypeptide 19b			Not DE		1			1
Ddx21	DEAD (Asp-Glu-Ala-Asp) box polypeptide 21			DE	Q9JIK5	1		PB.625.1	1
Ddx24	DEAD (Asp-Glu-Ala-Asp) box polypeptide 24			Not DE		2		PB.1705.1	4
Ddx25	DEAD (Asp-Glu-Ala-Asp) box polypeptide 25			Not DE		1			1
Ddx27	DEAD (Asp-Glu-Ala-Asp) box polypeptide 27			Not DE		3			3
Ddx28	DEAD (Asp-Glu-Ala-Asp) box polypeptide 28			Not DE		1			1
Ddx31	DEAD/H (Asp-Glu-Ala-Asp/His) box polypeptide 31			DE	Q6NZQ2	1		PB.3791.1	1
Ddx39	DEAD (Asp-Glu-Ala-Asp) box polypeptide 39			DE	Q8VDW0	1		PB.6877.1	2
Ddx39b	DEAD (Asp-Glu-Ala-Asp) box polypeptide 39B			DE	Q9Z1N5	1		PB.3052.1	1
Ddx3x	DEAD/H (Asp-Glu-Ala-Asp/His) box polypeptide 3, X-linked	Not DIU	Not DIU	DE	novelProt610	2	NO	PB.7586.2	2	NO
Ddx3y	DEAD (Asp-Glu-Ala-Asp) box polypeptide 3, Y-linked	Not DIU	Not DIU	Not DE		2	NO		2	NO
Ddx41	DEAD (Asp-Glu-Ala-Asp) box polypeptide 41			Not DE		1			1
Ddx42	DEAD (Asp-Glu-Ala-Asp) box polypeptide 42	Not DIU	Not DIU	Not DE		2	NO		2	NO
Ddx46	DEAD (Asp-Glu-Ala-Asp) box polypeptide 46	Not DIU	Not DIU	DE	novelProt1318,novelProt4171,Q569Z5	4	NO	PB.1881.1,PB.1881.3,PB.1881.2	4	NO
Ddx47	DEAD (Asp-Glu-Ala-Asp) box polypeptide 47			Not DE		1			1
Ddx49	DEAD (Asp-Glu-Ala-Asp) box polypeptide 49			DE	Q4FZF3,novelProt989	2		PB.6825.2,PB.6825.1	2
Ddx5	DEAD (Asp-Glu-Ala-Asp) box polypeptide 5	DIU	Not DIU	DE	Q921Y3,Q8BTS0	3	NO	PB.1354.4,PB.1354.2	4	NO
Ddx50	DEAD (Asp-Glu-Ala-Asp) box polypeptide 50	Not DIU	Not DIU	Not DE	XP_011241910.1	3	NO	PB.626.3	3	NO
Ddx52	DEAD (Asp-Glu-Ala-Asp) box polypeptide 52	Not DIU	Not DIU	Not DE	Q8K301	3	NO	PB.1197.4	4	NO
Ddx54	DEAD (Asp-Glu-Ala-Asp) box polypeptide 54			Not DE		1			1
Ddx55	DEAD (Asp-Glu-Ala-Asp) box polypeptide 55	Not DIU	Not DIU	Not DE		2	NO		2	NO
Ddx56	DEAD (Asp-Glu-Ala-Asp) box polypeptide 56			Not DE		1			1
Ddx58	DEAD (Asp-Glu-Ala-Asp) box polypeptide 58			DE	novelProt4914	1		PB.4856.1	1
Ddx6	DEAD (Asp-Glu-Ala-Asp) box polypeptide 6			DE	P54823	1			1
Deb1	differentially expressed in B16F10 1			Not DE		0			1
Decr1	2,4-dienoyl CoA reductase 1, mitochondrial			DE	Q9CQ62	1		PB.4821.1	1
Decr2	2-4-dienoyl-Coenzyme A reductase 2, peroxisomal			DE	Q9WV68	1		PB.2971.1	1
Dedd	death effector domain-containing	Not DIU		Not DE		1		PB.415.3	4	NO
Def8	differentially expressed in FDCP 8	DIU		Not DE		1		PB.7048.3	3	NO
Degs1	degenerative spermatocyte homolog 1 (Drosophila)			DE	O09005	1		PB.465.1	1
Dek	DEK oncogene (DNA binding)			DE	Q7TNV0	1		PB.1844.1	1
Dennd2a	DENN/MADD domain containing 2A			Not DE		1			1
Dennd2c	DENN/MADD domain containing 2C			Not DE		1			1
Dennd4c	DENN/MADD domain containing 4C			Not DE		1			1
Dennd5a	DENN/MADD domain containing 5A	DIU	DIU	Not DE	novelProt378	2	NO	PB.6496.2	2	NO
Depdc1a	DEP domain containing 1a			DE	Q8CIG0-2	1		PB.4789.1	1
Depdc5	DEP domain containing 5	DIU	DIU	Not DE	P61460	2	NO	PB.5388.4	2	NO
Dera	2-deoxyribose-5-phosphate aldolase homolog (C. elegans)			Not DE		1			1
Derl1	Der1-like domain family, member 1			DE	Q99J56	1		PB.2384.1	1
Derl2	Der1-like domain family, member 2			DE	Q8BNI4	1		PB.1099.1	1
Desi1	desumoylating isopeptidase 1			Not DE		1			1
Desi2	desumoylating isopeptidase 2			DE		0		PB.439.1	1
Dffa	DNA fragmentation factor, alpha subunit	Not DIU	Not DIU	DE	O54786-2	2	NO	PB.5247.1	2	NO
Dffb	DNA fragmentation factor, beta subunit			DE	O54788	1		PB.5274.1	1
Dfna5	deafness, autosomal dominant 5 (human)			DE	Q9Z2D3	1		PB.5873.1	1
Dgat1	diacylglycerol O-acyltransferase 1			Not DE		2			2
Dgcr14	DiGeorge syndrome critical region gene 14			Not DE		1			1
Dgcr2	DiGeorge syndrome critical region gene 2	Not DIU	Not DIU	DE	A0A0R4J1M6	2	NO	PB.2668.2	2	NO
Dgcr8	DiGeorge syndrome critical region gene 8			DE	novelProt2407	1		PB.2672.2	1
Dgkb	diacylglycerol kinase, beta	Not DIU	Not DIU	Not DE	Q6NS52	3	NO	PB.1528.4,PB.1528.2	4	NO
Dgkd	diacylglycerol kinase, delta			DE	novelProt4402	1		PB.215.1	1
Dhcr24	24-dehydrocholesterol reductase			DE	Q8VCH6	1		PB.5004.1	1
Dhcr7	7-dehydrocholesterol reductase			DE	O88455	1		PB.6665.1	1
Dhdds	dehydrodolichyl diphosphate synthase			Not DE		1			1
Dhdh	dihydrodiol dehydrogenase (dimeric)			DE	Q9DBB8	1		PB.6319.1	1
Dhfr	dihydrofolate reductase			DE	P00375	1		PB.1971.1	1
Dhodh	dihydroorotate dehydrogenase	Not DIU	Not DIU	DE	O35435	2	NO	PB.6984.2	2	NO
Dhrs1	dehydrogenase/reductase (SDR family) member 1	Not DIU		DE	novelProt1317,novelProt130	2		PB.2178.1,PB.2178.6,PB.2178.2	3	NO
Dhrs11	dehydrogenase/reductase (SDR family) member 11			DE	Q3U0B3	1		PB.1202.1	1
Dhrs4	dehydrogenase/reductase (SDR family) member 4			Not DE		1			1
Dhrs7	dehydrogenase/reductase (SDR family) member 7			DE	Q9CXR1	1		PB.1605.1	1
Dhrs7b	dehydrogenase/reductase (SDR family) member 7B	Not DIU	Not DIU	Not DE	Q99J47-2	2	YES	PB.1035.2	2	YES
Dhx15	DEAH (Asp-Glu-Ala-His) box polypeptide 15			DE	O35286	1		PB.5442.1	1
Dhx16	DEAH (Asp-Glu-Ala-His) box polypeptide 16			DE	novelProt3570	1		PB.3064.1	1
Dhx29	DEAH (Asp-Glu-Ala-His) box polypeptide 29			DE	Q6PGC1	1		PB.2031.1	1
Dhx30	DEAH (Asp-Glu-Ala-His) box polypeptide 30	Not DIU	Not DIU	Not DE		2	NO		3	NO
Dhx32	DEAH (Asp-Glu-Ala-His) box polypeptide 32	DIU		DE	Q8BZS9-2	1		PB.6613.4,PB.6613.1,PB.6613.2,PB.6613.3	4	NO
Dhx33	DEAH (Asp-Glu-Ala-His) box polypeptide 33			DE	novelProt4023	1		PB.1098.1	1
Dhx35	DEAH (Asp-Glu-Ala-His) box polypeptide 35	DIU	DIU	Not DE	NP_001278073.1	3	NO	PB.4252.1	3	NO
Dhx36	DEAH (Asp-Glu-Ala-His) box polypeptide 36	Not DIU		DE	novelProt250	1		PB.4460.1	2	NO
Dhx37	DEAH (Asp-Glu-Ala-His) box polypeptide 37			Not DE		1			1
Dhx38	DEAH (Asp-Glu-Ala-His) box polypeptide 38	Not DIU	Not DIU	Not DE		2	NO		2	NO
Dhx40	DEAH (Asp-Glu-Ala-His) box polypeptide 40			DE	Q6PE54	1		PB.1222.1	1
Dhx8	DEAH (Asp-Glu-Ala-His) box polypeptide 8			Not DE		1			1
Diablo	diablo homolog (Drosophila)			Not DE		2			3
Diap1	diaphanous homolog 1 (Drosophila)			Not DE		1			1
Diap3_LOC105245834				Not DE		0			1
Dicer1	dicer 1, ribonuclease type III			DE	novelProt4331	1		PB.1708.1	1
Dido1	death inducer-obliterator 1	Not DIU	Not DIU	DE	Q8C9B9-2	2	NO	PB.4332.4	4	NO
Dimt1	DIM1 dimethyladenosine transferase 1-like (S. cerevisiae)	Not DIU	Not DIU	DE	novelProt1516,Q9D0D4	2	NO	PB.2019.1,PB.2019.2	2	NO
Dio2	deiodinase, iodothyronine, type II			DE		1			1
Dip2b	DIP2 disco-interacting protein 2 homolog B (Drosophila)			DE		0		PB.2569.1	1
Dip2c	DIP2 disco-interacting protein 2 homolog C (Drosophila)			Not DE		1			1
Dis3l	DIS3 mitotic control homolog (S. cerevisiae)-like			Not DE		1			1
Dis3l2	DIS3 mitotic control homolog (S. cerevisiae)-like 2	Not DIU	Not DIU	DE	Q8CI75,Q8CI75-2	2	NO	PB.211.3,PB.211.1	2	NO
Disp2	dispatched homolog 2 (Drosophila)			DE	novelProt3656	1		PB.4037.1	1
Dixdc1	DIX domain containing 1			DE	Q80Y83-5	1		PB.7236.1	1
Dkc1	dyskeratosis congenita 1, dyskerin	Not DIU	Not DIU	DE	novelProt2070,novelProt4322,Q9ESX5	3	NO	PB.7680.3,PB.7680.5,PB.7680.1	3	NO
Dld	dihydrolipoamide dehydrogenase			DE	O08749	1		PB.1511.1	1
Dlg5	discs, large homolog 5 (Drosophila)			Not DE		1			1
Dlgap4	discs, large homolog-associated protein 4 (Drosophila)			Not DE		1			1
Dlgap5	discs, large (Drosophila) homolog-associated protein 5	Not DIU	Not DIU	DE	novelProt36,A0A0R4J0G7	2	NO	PB.2135.4,PB.2135.3	2	NO
Dlst	dihydrolipoamide S-succinyltransferase (E2 component of 2-oxo-glutarate complex)	Not DIU	Not DIU	Not DE		2	NO		2	NO
Dmap1	DNA methyltransferase 1-associated protein 1	Not DIU		Not DE		1			2	NO
Dmd	dystrophin, muscular dystrophy	DIU	DIU	Not DE	novelProt3618	4	NO	PB.7690.4	4	NO
Dmtf1	cyclin D binding myb-like transcription factor 1			Not DE		1			1
Dmwd	dystrophia myotonica-containing WD repeat motif			Not DE		1			1
Dna2	DNA replication helicase 2 homolog (yeast)			DE	Q6ZQJ5	1		PB.628.1	1
Dnaic1	dynein, axonemal, intermediate chain 1			DE	Q8C0M8	1		PB.4872.1	1
Dnaic2	dynein, axonemal, intermediate chain 2			DE	A2AC93	1		PB.1382.1	1
Dnaja1	DnaJ (Hsp40) homolog, subfamily A, member 1	Not DIU		Not DE		1			2	NO
Dnaja2	DnaJ (Hsp40) homolog, subfamily A, member 2			Not DE		1			1
Dnaja3	DnaJ (Hsp40) homolog, subfamily A, member 3	Not DIU	Not DIU	DE	Q99M87,Q99M87-2	2	NO	PB.2608.3,PB.2608.4	2	NO
Dnaja4	DnaJ (Hsp40) homolog, subfamily A, member 4			DE		0		PB.7253.1	1
Dnajb1	DnaJ (Hsp40) homolog, subfamily B, member 1			Not DE		1			1
Dnajb11	DnaJ (Hsp40) homolog, subfamily B, member 11			Not DE		1			1
Dnajb14	DnaJ (Hsp40) homolog, subfamily B, member 14	Not DIU		DE		1		PB.4736.1,PB.4737.1	3	YES
Dnajb2	DnaJ (Hsp40) homolog, subfamily B, member 2			DE	Q9QYI5	1		PB.179.1	1
Dnajb4	DnaJ (Hsp40) homolog, subfamily B, member 4			DE	Q9D832	1		PB.4773.1	1
Dnajb5	DnaJ (Hsp40) homolog, subfamily B, member 5			Not DE		1			1
Dnajb6	DnaJ (Hsp40) homolog, subfamily B, member 6			Not DE		1			1
Dnajc10	DnaJ (Hsp40) homolog, subfamily C, member 10			Not DE		1			1
Dnajc11	DnaJ (Hsp40) homolog, subfamily C, member 11	Not DIU	Not DIU	Not DE		3	NO		3	NO
Dnajc12	DnaJ (Hsp40) homolog, subfamily C, member 12			Not DE		1			1
Dnajc13	DnaJ (Hsp40) homolog, subfamily C, member 13			Not DE		1			1
Dnajc14	DnaJ (Hsp40) homolog, subfamily C, member 14			Not DE		1			2
Dnajc16	DnaJ (Hsp40) homolog, subfamily C, member 16			DE		0		PB.5227.1	1
Dnajc18	DnaJ (Hsp40) homolog, subfamily C, member 18			DE	Q9CZJ9	1		PB.3305.2	1
Dnajc19	DnaJ (Hsp40) homolog, subfamily C, member 19			Not DE		1			1
Dnajc2	DnaJ (Hsp40) homolog, subfamily C, member 2			Not DE		1			1
Dnajc3	DnaJ (Hsp40) homolog, subfamily C, member 3			DE	Q91YW3	1		PB.2285.1	1
Dnajc30	DnaJ (Hsp40) homolog, subfamily C, member 30			DE	P59041	1		PB.5677.1	1
Dnajc5	DnaJ (Hsp40) homolog, subfamily C, member 5	Not DIU	Not DIU	Not DE		2	NO		2	NO
Dnajc7	DnaJ (Hsp40) homolog, subfamily C, member 7	DIU	DIU	Not DE	novelProt3534	3	NO	PB.1293.3	3	NO
Dnajc8	DnaJ (Hsp40) homolog, subfamily C, member 8			Not DE	novelProt5019	2		PB.5149.2	2
Dnajc9	DnaJ (Hsp40) homolog, subfamily C, member 9			DE	Q91WN1,novelProt3499	2		PB.2067.1,PB.2067.2	2
Dnal4	dynein, axonemal, light chain 4	Not DIU		DE	Q9DCM4	1		PB.2463.2	2	NO
Dnali1	dynein, axonemal, light intermediate polypeptide 1			DE		0		PB.5098.1	1
Dnase2a	deoxyribonuclease II alpha			DE	P56542	1		PB.6886.2,PB.6886.1	2
Dnhd1	dynein heavy chain domain 1			Not DE		1			1
Dnm1l	dynamin 1-like	DIU	DIU	Not DE	XP_006522692.1,XP_006522695.1,XP_006522700.1,XP_006522698.1	7	NO	PB.2653.2,PB.2653.7,PB.2653.6,PB.2653.8	7	NO
Dnm2	dynamin 2			DE	XP_006510043.1	1		PB.7131.1	1
Dnm3	dynamin 3	Not DIU	Not DIU	DE	novelProt3951	2	NO	PB.374.1,PB.374.3	3	NO
Dnmt1	DNA methyltransferase (cytosine-5) 1	Not DIU	Not DIU	DE	P13864,Q7TSJ0	2	NO	PB.7118.3,PB.7118.1	2	NO
Dnpep	aspartyl aminopeptidase	Not DIU	Not DIU	Not DE		2	NO		2	NO
Dnttip2	deoxynucleotidyltransferase, terminal, interacting protein 2	Not DIU	Not DIU	Not DE		3	NO		3	NO
Dock1	dedicator of cytokinesis 1			Not DE	A0A1B0GSI1	3		PB.6615.1	3
Dock10	dedicator of cytokinesis 10			DE		0		PB.189.1	1
Dock2	dedicator of cyto-kinesis 2			DE	Q8C3J5	1		PB.937.1	1
Dock7	dedicator of cytokinesis 7			DE	novelProt1414	1		PB.4988.1	1
Dok5	docking protein 5			DE	Q91ZM9	1		PB.4300.1	1
Dolk	dolichol kinase			Not DE		1			1
Dpagt1	dolichyl-phosphate (UDP-N-acetylglucosamine) acetylglucosaminephosphotransferase 1 (GlcNAc-1-P transferase)			Not DE		1			1
Dpf1	D4, zinc and double PHD fingers family 1			Not DE		1			1
Dpf2	D4, zinc and double PHD fingers family 2	Not DIU	Not DIU	DE	Q61103	3	NO	PB.3494.1	3	NO
Dpf3	D4, zinc and double PHD fingers, family 3	Not DIU		DE	P58269-2	2		PB.1641.3	3	NO
Dph1	DPH1 homolog (S. cerevisiae)			Not DE		1			1
Dph2	DPH2 homolog (S. cerevisiae)			DE	Q9CR25	1		PB.5063.1	1
Dph3	diphthamine biosynthesis 3	DIU		Not DE		0		PB.2112.1,PB.2112.2,PB.2112.3	3	NO
Dph5	DPH5 homolog (S. cerevisiae)			DE	Q9CWQ0	1		PB.4680.1	1
Dph6	diphthamine biosynthesis 6			Not DE	Q9CQ28-3	2		PB.4029.2	2
Dph7	diphthamine biosynethesis 7			Not DE		1			1
Dpm1	dolichol-phosphate (beta-D) mannosyltransferase 1	Not DIU		DE	O70152	1		PB.4297.1	2	NO
Dpm2	dolichol-phosphate (beta-D) mannosyltransferase 2			Not DE		1			1
Dpp3	dipeptidylpeptidase 3			Not DE		1			1
Dpp7	dipeptidylpeptidase 7			Not DE		1			1
Dpp9	dipeptidylpeptidase 9			Not DE		1			1
Dpy19l1	dpy-19-like 1 (C. elegans)			Not DE		1			1
Dpy19l3	dpy-19-like 3 (C. elegans)			Not DE		1			1
Dpy19l4	dpy-19-like 4 (C. elegans)			DE	A2AJQ3	1		PB.4811.1	1
Dpyd	dihydropyrimidine dehydrogenase			DE	Q8CHR6	1		PB.4689.1	1
Dpysl2	dihydropyrimidinase-like 2			DE		0		PB.2222.1	1
Dpysl3	dihydropyrimidinase-like 3	Not DIU		DE	Q62188	1		PB.3346.1,PB.3345.1	2	NO
Dpysl4	dihydropyrimidinase-like 4			Not DE		1			1
Dram1	DNA-damage regulated autophagy modulator 1			DE	Q9DC58	1		PB.744.1	1
Dram2	DNA-damage regulated autophagy modulator 2			DE	Q9CR48	1		PB.4652.1	1
Drc1	dynein regulatory complex subunit 1			DE	Q3USS3	1		PB.5366.1	1
Drg1	developmentally regulated GTP binding protein 1			Not DE		1		PB.843.2	2
Drg2	developmentally regulated GTP binding protein 2			Not DE		1			1
Drosha	drosha, ribonuclease type III			DE	novelProt1283	1		PB.2331.1	1
Dsc2	desmocollin 2			DE	P55292	1		PB.3256.1	1
Dscr3	Down syndrome critical region gene 3			DE	O35075	1		PB.2854.1	1
Dsn1	DSN1, MIND kinetochore complex component, homolog (S. cerevisiae)	Not DIU		DE	Q9CYC5	1		PB.4237.1,PB.4237.4	2	NO
Dstn	destrin	Not DIU		Not DE		1			2	NO
Dtd1	D-tyrosyl-tRNA deacylase 1			Not DE		1			1
Dtd2	D-tyrosyl-tRNA deacylase 2			Not DE		1			1
Dtl	denticleless homolog (Drosophila)			DE	Q3TLR7	1		PB.487.1	1
Dtna	dystrobrevin alpha	Not DIU	Not DIU	Not DE	novelProt304	3	NO	PB.3259.8,PB.3259.4,PB.3259.2	7	NO
Dtwd1	DTW domain containing 1			Not DE		1			1
Dtx3l	deltex 3-like (Drosophila)			DE	Q3UIR3	1		PB.2749.1	1
Dtx4	deltex 4 homolog (Drosophila)			Not DE		1			1
Dus1l	dihydrouridine synthase 1-like (S. cerevisiae)			Not DE		1			1
Dus2	dihydrouridine synthase 2			DE	Q9D7B1	1		PB.6966.1	1
Dus4l	dihydrouridine synthase 4-like (S. cerevisiae)			Not DE		1			1
Dusp10	dual specificity phosphatase 10	Not DIU		DE	Q9ESS0	1		PB.471.2,PB.471.1	2	NO
Dusp11	dual specificity phosphatase 11 (RNA/RNP complex 1-interacting)	DIU	DIU	Not DE	Q9D851	2	NO	PB.5957.3	3	NO
Dusp14	dual specificity phosphatase 14	DIU		DE	Q9JLY7	1		PB.1199.1,PB.1199.2	2	NO
Dusp16	dual specificity phosphatase 16	Not DIU		DE	Q6PCP3	1		PB.6126.2	2	NO
Dusp18	dual specificity phosphatase 18	Not DIU		DE	Q8VE01	1		PB.849.2,PB.849.1	2	NO
Dusp3	dual specificity phosphatase 3 (vaccinia virus phosphatase VH1-related)		Not DIU	DE		2	NO	PB.1313.1	3
Dusp4	dual specificity phosphatase 4			DE		0		PB.6761.1	1
Dusp6	dual specificity phosphatase 6			Not DE		2			2
Dvl2	dishevelled 2, dsh homolog (Drosophila)			Not DE		0			1
Dvl3	dishevelled 3, dsh homolog (Drosophila)			Not DE		0			1
Dxo	decapping exoribonuclease			Not DE		1			1
Dync1h1	dynein cytoplasmic 1 heavy chain 1			Not DE		1			1
Dync1i2	dynein cytoplasmic 1 intermediate chain 2	Not DIU		Not DE		1			2	NO
Dync1li1	dynein cytoplasmic 1 light intermediate chain 1			Not DE		1			1
Dync1li2	dynein, cytoplasmic 1 light intermediate chain 2	DIU	DIU	Not DE	novelProt934,XP_006530945.1,Q6PDL0	4	NO	PB.6945.1,PB.6945.2,PB.6945.4,PB.6945.5	5	NO
Dync2h1	dynein cytoplasmic 2 heavy chain 1			Not DE		1			1
Dync2li1	dynein cytoplasmic 2 light intermediate chain 1			DE	Q8K0T2	1		PB.3199.1	1
Dynlt1c	dynein light chain Tctex-type 1C			DE		0		PB.2868.1	1
Dynlt3	dynein light chain Tctex-type 3			DE	P56387	1		PB.7577.1	1
Dyrk1a	dual-specificity tyrosine-(Y)-phosphorylation regulated kinase 1a			Not DE		1			1
Dzip3	DAZ interacting protein 3, zinc finger			Not DE		1			1
E030030I06Rik	RIKEN cDNA E030030I06 gene			Not DE		1			1
E130114P18Rik	RIKEN cDNA E130114P18 gene			DE		0		PB.4984.1	1
E130311K13Rik	RIKEN cDNA E130311K13 gene			DE	Q8BN57	1		PB.4461.1	1
E2f5	E2F transcription factor 5			DE	XP_006530114.1	1		PB.4364.1	1
E2f8	E2F transcription factor 8			DE	novelProt1572	1		PB.6341.1	1
E330013P04Rik	RIKEN cDNA E330013P04 gene			DE		0		PB.3689.1	1
E430025E21Rik	RIKEN cDNA E430025E21 gene			Not DE		1			1
Eaf1	ELL associated factor 1			Not DE		1			1
Eapp	E2F-associated phosphoprotein			Not DE		1			1
Ebag9	estrogen receptor-binding fragment-associated gene 9			Not DE		1			1
Ebna1bp2	EBNA1 binding protein 2			DE	Q9D903	1		PB.5069.1	1
Ebp	phenylalkylamine Ca2+ antagonist (emopamil) binding protein			DE	P70245	1		PB.7572.1	1
Ecd	ecdysoneless homolog (Drosophila)			Not DE		2			2
Ece1	endothelin converting enzyme 1			DE	Q4PZA2-3	1		PB.5203.2,PB.5203.1	2
Ece2	endothelin converting enzyme 2			DE	B2RQR8	1		PB.2692.1	1
Ech1	enoyl coenzyme A hydratase 1, peroxisomal			DE	O35459,novelProt1589	2		PB.6254.1,PB.6254.2	2
Echdc1	enoyl Coenzyme A hydratase domain containing 1	Not DIU	Not DIU	Not DE		2	NO		2	NO
Echdc2	enoyl Coenzyme A hydratase domain containing 2			DE	Q3TLP5	1		PB.5020.1	1
Echs1	enoyl Coenzyme A hydratase, short chain, 1, mitochondrial			DE	Q8BH95	1		PB.6629.1	1
Eci2	enoyl-Coenzyme A delta isomerase 2	Not DIU	Not DIU	Not DE		3	NO		8	YES
Ecm1	extracellular matrix protein 1			DE	Q61508	1		PB.4586.2	1
Ecm2	extracellular matrix protein 2, female organ and adipocyte specific			Not DE		1			1
Ecsit	ECSIT homolog (Drosophila)	Not DIU		Not DE		1			2	NO
Ect2	ect2 oncogene	Not DIU		DE	Q07139-2	1		PB.4380.2,PB.4380.1	2	NO
Eda2r	ectodysplasin A2 receptor	Not DIU		DE	Q8BX35	1		PB.7702.3,PB.7702.2,PB.7702.1	3	NO
Edc3	enhancer of mRNA decapping 3 homolog (S. cerevisiae)			DE	Q8K2D3	1		PB.7278.1	1
Edc4	enhancer of mRNA decapping 4	Not DIU	Not DIU	Not DE	A0A0R4J1Q0,XP_006530965.1	3	NO	PB.6960.2,PB.6960.3	3	NO
Edem1	ER degradation enhancer, mannosidase alpha-like 1			Not DE		0			1
Edem2	ER degradation enhancer, mannosidase alpha-like 2			DE	Q8BJT9	1		PB.4215.1	1
Ednrb	endothelin receptor type B	Not DIU		DE	P48302	1		PB.2279.3,PB.2279.2,PB.2279.6	4	NO
Eed	embryonic ectoderm development	Not DIU	Not DIU	Not DE		2	NO		2	NO
Eef1a1	eukaryotic translation elongation factor 1 alpha 1	DIU	DIU	DE	novelProt4160,P10126,novelProt1274	3	NO	PB.7369.3,PB.7369.6,PB.7369.7,PB.7369.13,PB.7369.12,PB.7369.2	7	NO
Eef1b2	eukaryotic translation elongation factor 1 beta 2			DE	O70251	1		PB.135.1	1
Eef1d	eukaryotic translation elongation factor 1 delta (guanine nucleotide exchange protein)			DE	Q80T06	1		PB.2417.2	1
Eef1e1	eukaryotic translation elongation factor 1 epsilon 1			DE	Q9D1M4	1		PB.1826.1	1
Eef1g	eukaryotic translation elongation factor 1 gamma			DE	Q9D8N0	1		PB.6526.1,PB.3527.1	2
Eef2	eukaryotic translation elongation factor 2			Not DE		2			2
Eef2k	eukaryotic elongation factor-2 kinase	Not DIU		Not DE	XP_006507407.1	2		PB.6541.3,PB.6541.2	3	NO
Eef2kmt	eukaryotic elongation factor 2 lysine methyltransferase	Not DIU	Not DIU	DE	Q3UZW7,novelProt1010	2	NO	PB.2619.1,PB.2619.2	2	NO
Eefsec	eukaryotic elongation factor, selenocysteine-tRNA-specific			DE	XP_006506528.1	1		PB.5978.1	1
Eepd1	endonuclease/exonuclease/phosphatase family domain containing 1			DE	Q3TGW2	1			1
Efcab12	EF-hand calcium binding domain 12			DE	V9GXH0	1		PB.6044.1	1
Efcab14	EF-hand calcium binding domain 14			DE	Q8BGQ6	1		PB.5033.1	1
Efcab2	EF-hand calcium binding domain 2			DE	Q9CQ46	1		PB.442.1	1
Efemp1	epidermal growth factor-containing fibulin-like extracellular matrix protein 1			DE	Q8BPB5	1		PB.917.1	1
Efemp2	epidermal growth factor-containing fibulin-like extracellular matrix protein 2	Not DIU	Not DIU	DE	G5E8D6,Q9WVJ9	2	NO	PB.3480.5,PB.3480.2,PB.3480.4	3	NO
Efhc1	EF-hand domain (C-terminal) containing 1			DE	B2CKC6	1		PB.29.1	1
Efna1	ephrin A1			DE	P52793	1		PB.4538.1	1
Efna5	ephrin A5			DE	Q8BQD3	1		PB.3148.1	1
Efs	embryonal Fyn-associated substrate			DE	Q64355	1		PB.2165.1	1
Eftud1	elongation factor Tu GTP binding domain containing 1			Not DE		1			1
Eftud2	elongation factor Tu GTP binding domain containing 2			DE	novelProt2357,A2AH85	3		PB.1326.1,PB.1326.4	3
Egfr	epidermal growth factor receptor	Not DIU	DIU	DE	Q01279,Q9WVF5,novelProt1249	3	NO	PB.889.7,PB.889.2,PB.889.1	3	NO
Egln1	egl-9 family hypoxia-inducible factor 1			Not DE		1			1
Egr1	early growth response 1			DE	novelProt4779	1		PB.3295.1	1
Egr2	early growth response 2			DE	novelProt2673	1		PB.636.1	1
Ehd1	EH-domain containing 1			Not DE		1			1
Ehd2	EH-domain containing 2	Not DIU		DE	Q8BH64	1		PB.6205.2,PB.6205.1	2	NO
Ehd3	EH-domain containing 3			DE	Q9QXY6	1		PB.3171.1	1
Ehmt1	euchromatic histone methyltransferase 1	Not DIU	Not DIU	DE	novelProt92,A0A0H2UH19	2	NO	PB.3746.2	2	NO
Ei24	etoposide induced 2.4 mRNA			Not DE		0			1
Eif1	eukaryotic translation initiation factor 1			Not DE		1			1
Eif1a	eukaryotic translation initiation factor 1A			Not DE		1			1
Eif1ad	eukaryotic translation initiation factor 1A domain containing			Not DE		1			1
Eif1ax	eukaryotic translation initiation factor 1A, X-linked			Not DE		1			1
Eif2a	eukaryotic translation initiation factor 2A	Not DIU	Not DIU	Not DE	novelProt4444	2	NO	PB.4456.1	2	NO
Eif2ak1	eukaryotic translation initiation factor 2 alpha kinase 1			Not DE		1			1
Eif2ak2	eukaryotic translation initiation factor 2-alpha kinase 2			DE	Q03963	1		PB.3184.1	1
Eif2b1	eukaryotic translation initiation factor 2B, subunit 1 (alpha)			Not DE		1			1
Eif2b2	eukaryotic translation initiation factor 2B, subunit 2 beta			DE	Q99LD9,novelProt4376	2		PB.1662.1,PB.1662.2	2
Eif2b3	eukaryotic translation initiation factor 2B, subunit 3			Not DE		1			1
Eif2b4	eukaryotic translation initiation factor 2B, subunit 4 delta	Not DIU	Not DIU	Not DE		2	NO		2	NO
Eif2b5	eukaryotic translation initiation factor 2B, subunit 5 epsilon			DE	novelProt4246	1		PB.2687.1	1
Eif2d	eukaryotic translation initiation factor 2D			Not DE	novelProt1535	2		PB.277.2	2
Eif2s1	eukaryotic translation initiation factor 2, subunit 1 alpha			DE	Q6ZWX6	1		PB.1623.1	1
Eif2s2	eukaryotic translation initiation factor 2, subunit 2 (beta)			Not DE		1			2
Eif2s3x	eukaryotic translation initiation factor 2, subunit 3, structural gene X-linked	DIU	DIU	Not DE	novelProt3793	2	NO	PB.7695.3	2	NO
Eif2s3y	eukaryotic translation initiation factor 2, subunit 3, structural gene Y-linked			Not DE		1			1
Eif3a	eukaryotic translation initiation factor 3, subunit A			Not DE		1			1
Eif3b	eukaryotic translation initiation factor 3, subunit B			DE	novelProt3221	1		PB.5719.1	1
Eif3c	eukaryotic translation initiation factor 3, subunit C	Not DIU		Not DE		1			2	NO
Eif3d	eukaryotic translation initiation factor 3, subunit D	Not DIU	Not DIU	Not DE	novelProt4293,novelProt3660	3	NO	PB.2445.4,PB.2445.2	4	NO
Eif3e	eukaryotic translation initiation factor 3, subunit E	Not DIU	Not DIU	DE	novelProt4819,P60229	2	NO	PB.2369.1,PB.2369.3	2	NO
Eif3h	eukaryotic translation initiation factor 3, subunit H			Not DE		1			1
Eif3i	eukaryotic translation initiation factor 3, subunit I			DE	novelProt3291	1		PB.5124.1	1
Eif3j1	eukaryotic translation initiation factor 3, subunit J1	Not DIU	Not DIU	Not DE		2	YES		2	YES
Eif3l	eukaryotic translation initiation factor 3, subunit L			Not DE		1			1
Eif3m	eukaryotic translation initiation factor 3, subunit M	DIU	DIU	DE	Q99JX4,novelProt3687	2	NO	PB.4014.1,PB.4014.2	2	NO
Eif4a1	eukaryotic translation initiation factor 4A1			DE	P60843	1		PB.1079.1	1
Eif4a2	eukaryotic translation initiation factor 4A2	DIU	DIU	Not DE	novelProt2031,P10630-2,Q8BTU6,P10630,novelProt387	7	NO	PB.2705.6,PB.2705.4,PB.2705.3,PB.2705.11,PB.2705.1,PB.2705.10,PB.2705.8,PB.2705.9	9	NO
Eif4a3	eukaryotic translation initiation factor 4A3			DE	novelProt859	1		PB.1425.1	1
Eif4b	eukaryotic translation initiation factor 4B			DE	Q8BGD9	1		PB.2579.1	1
Eif4e	eukaryotic translation initiation factor 4E	Not DIU	Not DIU	DE	A0A0G2JH04,A0A0G2JFB4	3	NO	PB.4744.2,PB.4746.1,PB.4746.2	4	NO
Eif4e2	eukaryotic translation initiation factor 4E member 2	DIU	DIU	Not DE	Q3UUT0,novelProt1204,D3Z730,G3X9H1	6	NO	PB.212.5,PB.212.2,PB.212.1,PB.212.7	6	NO
Eif4g2	eukaryotic translation initiation factor 4, gamma 2	DIU	DIU	DE	novelProt2609	3	NO	PB.6508.1	3	NO
Eif4g3	eukaryotic translation initiation factor 4 gamma, 3	Not DIU	Not DIU	Not DE	novelProt1071	2	NO	PB.5204.1	2	NO
Eif4h	eukaryotic translation initiation factor 4H	Not DIU	Not DIU	DE	Q9WUK2,Q9WUK2-2	2	NO	PB.5673.1,PB.5673.2	2	NO
Eif5	eukaryotic translation initiation factor 5			Not DE		1			1
Eif5a	eukaryotic translation initiation factor 5A	Not DIU		DE	P63242	1		PB.1085.1,PB.1085.5,PB.1085.3,PB.1085.2	5	NO
Eif5a2	eukaryotic translation initiation factor 5A2			Not DE		1			1
Eif5b	eukaryotic translation initiation factor 5B			Not DE		1			1
Eif6	eukaryotic translation initiation factor 6			Not DE		1			1
Elac1	elaC homolog 1 (E. coli)			Not DE		1			1
Elac2	elaC homolog 2 (E. coli)			DE	novelProt1037	1		PB.1057.1	1
Elavl1	ELAV (embryonic lethal, abnormal vision)-like 1 (Hu antigen R)			DE		0		PB.6677.1	1
Elf2	E74-like factor 2	Not DIU	DIU	Not DE	Q9JHC9-4	2	NO	PB.4433.3	2	NO
Elk1	ELK1, member of ETS oncogene family			Not DE		1			1
Elk4	ELK4, member of ETS oncogene family			DE		0		PB.286.1	1
Ell	elongation factor RNA polymerase II	Not DIU		Not DE		1			2	NO
Elmo2	engulfment and cell motility 2			DE	Q8BHL5-2	1		PB.4279.1	1
Elmod2	ELMO/CED-12 domain containing 2			Not DE		1			1
Elmod3	ELMO/CED-12 domain containing 3	Not DIU		DE	Q91YP6	1		PB.5927.1,PB.5927.2	2	NO
Elovl1	elongation of very long chain fatty acids (FEN1/Elo2, SUR4/Elo3, yeast)-like 1			Not DE		1			1
Elovl2	elongation of very long chain fatty acids (FEN1/Elo2, SUR4/Elo3, yeast)-like 2			DE	Q9JLJ4	1		PB.1828.1	1
Elovl4	elongation of very long chain fatty acids (FEN1/Elo2, SUR4/Elo3, yeast)-like 4			DE	Q9EQC4	1		PB.7379.1	1
Elovl5	ELOVL family member 5, elongation of long chain fatty acids (yeast)			DE	Q8BHI7	1		PB.7365.2	2
Elovl6	ELOVL family member 6, elongation of long chain fatty acids (yeast)	Not DIU		DE	novelProt226	1		PB.4712.1	2	NO
Elovl7	ELOVL family member 7, elongation of long chain fatty acids (yeast)			DE	Q9D2Y9	1		PB.2024.1	1
Elp2	elongator acetyltransferase complex subunit 2	Not DIU	Not DIU	Not DE	XP_006526192.1	2	NO	PB.3268.3,PB.3268.6	3	NO
Elp3	elongator acetyltransferase complex subunit 3	Not DIU	Not DIU	DE	Q9CZX0-2,Q9CZX0	2	NO	PB.2213.3,PB.2213.4	2	NO
Elp4	elongation protein 4 homolog (S. cerevisiae)			Not DE		1			1
Elp5	elongator acetyltransferase complex subunit 5	Not DIU	Not DIU	Not DE		2	NO	PB.1086.1	3	NO
Elp6	elongator acetyltransferase complex subunit 6			DE	Q8BK75	1		PB.7503.2	1
Emb	embigin			DE	P21995	1		PB.2036.1	1
Emc1	ER membrane protein complex subunit 1			Not DE		2			2
Emc2	ER membrane protein complex subunit 2			DE	Q9CRD2	1		PB.2370.1	1
Emc3	ER membrane protein complex subunit 3			DE	Q99KI3	1		PB.6030.1	1
Emc6	ER membrane protein complex subunit 6			Not DE		1			1
Emc7	ER membrane protein complex subunit 7			DE	Q9EP72	1		PB.4024.1	1
Emc8	ER membrane protein complex subunit 8			Not DE		1			1
Emd	emerin			Not DE		1			1
Eme2	essential meiotic endonuclease 1 homolog 2 (S. pombe)			Not DE		1			1
Eml1	echinoderm microtubule associated protein like 1			DE	Q05BC3	1		PB.1715.1	1
Eml4	echinoderm microtubule associated protein like 4			DE	F8WJ93	1		PB.3196.1	1
Emp1	epithelial membrane protein 1			Not DE		1			1
Emp2	epithelial membrane protein 2			DE	O88662	1		PB.2627.1	2
Emr1	EGF-like module containing, mucin-like, hormone...	DIU	DIU	DE	XP_006523665.1,Q61549	2	NO	PB.3147.2,PB.3147.1	2	NO
Enah	enabled homolog (Drosophila)			DE		0		PB.463.1	1
Enc1	ectodermal-neural cortex 1			DE		0		PB.1986.1	1
Endov	endonuclease V			DE	Q8C9A2	1		PB.1428.1	1
Eno1	enolase 1, alpha non-neuron			Not DE	novelProt3697	3		PB.5261.3	4
Eno4	enolase 4			DE	A0A0J9YUP0	1		PB.3685.1	1
Enoph1	enolase-phosphatase 1	DIU	DIU	Not DE	novelProt4282,novelProt4751	3	NO	PB.5519.3,PB.5519.4	4	NO
Enox2	ecto-NOX disulfide-thiol exchanger 2			Not DE		1			1
Enpp2	ectonucleotide pyrophosphatase/phosphodiesterase 2	Not DIU	Not DIU	Not DE	Q9R1E6	2	NO	PB.2381.3	2	NO
Enpp3	ectonucleotide pyrophosphatase/phosphodiesterase 3			DE	Q6DYE8	1		PB.542.1	1
Enpp4	ectonucleotide pyrophosphatase/phosphodiesterase 4	Not DIU		DE	Q8BTJ4	1		PB.3085.1,PB.3085.2	2	NO
Enpp5	ectonucleotide pyrophosphatase/phosphodiesterase 5	Not DIU	Not DIU	DE	NP_001316548.1,Q9EQG7	2	YES	PB.3084.1,PB.3084.2,PB.3084.3	4	NO
Ensa	endosulfine alpha			DE	P60840	1		PB.4584.1	1
Entpd2	ectonucleoside triphosphate diphosphohydrolase 2			DE	O55026	1		PB.3757.1	1
Entpd5	ectonucleoside triphosphate diphosphohydrolase 5	DIU	Not DIU	DE	Q9WUZ9,Q3TQC7	2	NO	PB.1653.3,PB.1653.4,PB.1653.2	3	NO
Entpd6	ectonucleoside triphosphate diphosphohydrolase 6			Not DE		2			2
Entpd7	ectonucleoside triphosphate diphosphohydrolase 7			Not DE		1			1
Eny2	enhancer of yellow 2 homolog (Drosophila)			DE	Q9JIX0	1		PB.2372.2	1
Eogt	EGF domain-specific O-linked N-acetylglucosamine (GlcNAc) transferase			DE	Q8BYW9	1		PB.6005.1	1
Ep400	E1A binding protein p400	Not DIU	Not DIU	DE	novelProt5181,novelProt4723	3	NO	PB.5560.1,PB.5560.4	3	NO
Epas1	endothelial PAS domain protein 1			DE	P97481	1		PB.3204.1	1
Epb4.1	erythrocyte protein band 4.1	DIU	DIU	Not DE	novelProt2568,XP_006538975.2,NP_001122079.1	3	YES	PB.5141.1,PB.5141.2	3	YES
Epb4.1l2	erythrocyte protein band 4.1-like 2	Not DIU	Not DIU	DE	novelProt4803,Q80UE5	2	NO	PB.545.2,PB.545.1	2	NO
Epb4.1l4a	erythrocyte protein band 4.1-like 4a			DE	XP_006525693.1	1		PB.3284.1	1
Epb4.1l5	erythrocyte protein band 4.1-like 5	Not DIU		Not DE		1			2	NO
Epc1	enhancer of polycomb homolog 1 (Drosophila)			Not DE		1			1
Ephx1	epoxide hydrolase 1, microsomal			DE	Q9D379	1		PB.458.2,PB.458.1	2
Ephx2	epoxide hydrolase 2, cytoplasmic			DE	P34914	1		PB.2218.1	1
Epm2aip1	EPM2A (laforin) interacting protein 1			DE		0		PB.7508.1	1
Epn2	epsin 2	DIU	DIU	Not DE	Q8CHU3-2,Q8CHU3	2	NO	PB.1042.4,PB.1042.3	3	NO
Eprs	glutamyl-prolyl-tRNA synthetase	Not DIU	Not DIU	Not DE	novelProt5522,novelProt2556,novelProt4696,novelProt1100	8	NO	PB.475.6,PB.475.14,PB.475.7,PB.475.2	8	NO
Eps15	epidermal growth factor receptor pathway substrate 15	DIU	DIU	Not DE	novelProt4291,H3BK65,A0A0R4J0A0,XP_017175445.1	5	NO	PB.5030.2,PB.5030.3,PB.5030.4,PB.5030.5	5	NO
Eps15l1	epidermal growth factor receptor pathway substrate 15-like 1	Not DIU	Not DIU	Not DE	XP_006509611.1	3	NO	PB.6847.1	3	NO
Eps8	epidermal growth factor receptor pathway substrate 8			DE	NP_001258518.1	1		PB.6136.1	1
Ept1	ethanolaminephosphotransferase 1 (CDP-ethanolamine-specific)			DE	novelProt4254	1		PB.5365.1	1
Eral1	Era (G-protein)-like 1 (E. coli)			Not DE		1			1
Erap1	endoplasmic reticulum aminopeptidase 1			DE	Q9EQH2	1		PB.1943.1	1
Erbb2ip	Erbb2 interacting protein	DIU	DIU	DE	novelProt1491,novelProt868	3	NO	PB.2012.1,PB.2011.2	3	NO
Erc1	ELKS/RAB6-interacting/CAST family member 1			Not DE		0			1
Ercc1	excision repair cross-complementing rodent repair deficiency, complementation group 1			Not DE		1			1
Ercc3	excision repair cross-complementing rodent repair deficiency, complementation group 3			Not DE		1			1
Ercc4	excision repair cross-complementing rodent repair deficiency, complementation group 4			Not DE		1			1
Ercc5	excision repair cross-complementing rodent repair deficiency, complementation group 5			Not DE		1			1
Ercc6l	excision repair cross-complementing rodent repair deficiency complementation group 6 like			DE	Q8BHK9	1		PB.7719.1	1
Ercc8	excision repaiross-complementing rodent repair deficiency, complementation group 8			DE	Q8CFD5	1		PB.2023.1	1
Ergic1	endoplasmic reticulum-golgi intermediate compartment (ERGIC) 1			Not DE		1			1
Ergic2	ERGIC and golgi 2			Not DE		1			1
Ergic3	ERGIC and golgi 3			Not DE		2			2
Eri1	exoribonuclease 1			DE	novelProt1760	1		PB.6763.1	1
Eri2	exoribonuclease 2			DE	XP_006508269.1	1		PB.6538.1	1
Erlec1	endoplasmic reticulum lectin 1	Not DIU	Not DIU	Not DE	novelProt4537	3	NO	PB.927.1	3	NO
Erlin1	ER lipid raft associated 1			Not DE		1			1
Erlin2	ER lipid raft associated 2			Not DE		1			1
Ermp1	endoplasmic reticulum metallopeptidase 1			Not DE		1			1
Ero1l	ERO1-like (S. cerevisiae)			Not DE		1			1
Erp29	endoplasmic reticulum protein 29			Not DE		2			2
Erp44	endoplasmic reticulum protein 44			Not DE		1			1
Esco1	establishment of cohesion 1 homolog 1 (S. cerevisiae)			Not DE		1			1
Esco2	establishment of cohesion 1 homolog 2 (S. cerevisiae)			DE	Q8CIB9	1		PB.2215.1	1
Esd	esterase D/formylglutathione hydrolase			DE	Q9R0P3	1		PB.2249.1,PB.2249.2	2
Esf1	ESF1, nucleolar pre-rRNA processing protein, homolog (S. cerevisiae)			Not DE		1			1
Espl1	extra spindle pole bodies 1 (S. cerevisiae)			DE	novelProt4140	1		PB.2584.1	1
Etf1	eukaryotic translation termination factor 1			Not DE		1			2
Etfa	electron transferring flavoprotein, alpha polypeptide			Not DE		1			1
Etfdh	electron transferring flavoprotein, dehydrogenase			Not DE		1			1
Etnk1	ethanolamine kinase 1			DE		0		PB.6148.1	1
Etnppl	ethanolamine phosphate phospholyase			DE	novelProt4194	1		PB.4715.1	1
Ets1	E26 avian leukemia oncogene 1, 5 domain			DE		0		PB.7167.1	1
Etv1	ets variant 1	Not DIU	Not DIU	DE	novelProt1639,P41164,Q8CCR6	3	NO	PB.1529.6,PB.1529.4,PB.1529.1,PB.1529.7	4	YES
Etv5	ets variant 5			Not DE		1			1
Etv6	ets variant 6			Not DE		1			1
Eva1a	eva-1 homolog A (C. elegans)			DE	Q91WM6	1		PB.5933.1	1
Eva1c	eva-1 homolog C (C. elegans)			DE	P58659	1		PB.2835.1	1
Evc	Ellis van Creveld gene syndrome			Not DE		1			1
Evi5	ecotropic viral integration site 5	Not DIU	Not DIU	Not DE	novelProt3796	2	NO	PB.5539.2	2	NO
Ewsr1	Ewing sarcoma breakpoint region 1			DE	Q61545	1		PB.860.1	1
Exd2	exonuclease 3-5 domain containing 2			Not DE		1			1
Exo1	exonuclease 1	Not DIU	Not DIU	DE	Q9QZ11,novelProt4340	2	NO	PB.435.1,PB.435.2,PB.435.3	3	NO
Exo5	exonuclease 5			Not DE		1			1
Exoc1	exocyst complex component 1	DIU	DIU	Not DE	Q8R3S6,novelProt3451	4	NO	PB.5485.4,PB.5485.3	4	NO
Exoc2	exocyst complex component 2	Not DIU		Not DE		1		PB.1803.3	2	NO
Exoc3	exocyst complex component 3	DIU		Not DE		1			2	YES
Exoc3l4	exocyst complex component 3-like 4	Not DIU		DE	A0A0R4J0W9	1		PB.1726.2,PB.1726.1	2	NO
Exoc4	exocyst complex component 4	Not DIU	Not DIU	Not DE	XP_011239564.1,Q9CXE1,novelProt2166	6	NO	PB.5825.8,PB.5825.6,PB.5825.2	6	NO
Exoc5	exocyst complex component 5			DE	novelProt657	1		PB.2138.1	1
Exoc6	exocyst complex component 6			Not DE		1			1
Exoc6b	exocyst complex component 6B			Not DE		1			1
Exoc7	exocyst complex component 7	DIU	DIU	Not DE	O35250-2,A2AAN0	3	YES	PB.1405.2,PB.1405.1	3	YES
Exoc8	exocyst complex component 8			Not DE		0			1
Exog	endo/exonuclease (5-3), endonuclease G-like	Not DIU	Not DIU	Not DE	Q8C163	2	NO	PB.7523.1	3	NO
Exosc1	exosome component 1			Not DE		1			1
Exosc10	exosome component 10	DIU	Not DIU	DE	P56960,novelProt3865,novelProt4012	6	NO	PB.5245.4,PB.5245.6,PB.5245.7	7	NO
Exosc2	exosome component 2			DE	Q8VBV3	1		PB.3825.1	1
Exosc7	exosome component 7			DE	novelProt4771	1		PB.7544.1	1
Exosc8	exosome component 8			DE	Q9D753	1		PB.4443.2	1
Exosc9	exosome component 9	Not DIU	Not DIU	Not DE		2	NO		2	NO
Extl2	exostoses (multiple)-like 2	Not DIU		DE	novelProt2128	1		PB.4682.2,PB.4682.1	2	NO
Extl3	exostoses (multiple)-like 3	Not DIU		DE	Q6P1H4	1		PB.2210.1	3	NO
Eya3	eyes absent 3 homolog (Drosophila)			DE	Q6P4T3	1		PB.5150.1	1
Ezh1	enhancer of zeste homolog 1 (Drosophila)	DIU	DIU	DE	P70351	2	NO	PB.1305.1	2	NO
Ezh2	enhancer of zeste homolog 2 (Drosophila)			DE	Q61188	1		PB.5858.1	1
Ezr	ezrin			DE	P26040	1		PB.2870.2	1
F11r	F11 receptor			DE	O88792	1		PB.420.1	1
F2r	coagulation factor II (thrombin) receptor			DE	P30558	1		PB.1979.1	1
F3	coagulation factor III			DE	A0A0R4J088	1		PB.4695.2	1
Faah	fatty acid amide hydrolase			Not DE		1			1
Fabp5	fatty acid binding protein 5, epidermal			DE	novelProt2636	1		PB.4358.1	1
Fabp7	fatty acid binding protein 7, brain			DE	P51880	1		PB.599.2,PB.599.5	2
Fads1	fatty acid desaturase 1	DIU	DIU	Not DE	novelProt585	3	NO	PB.3533.4,PB.3533.6	4	NO
Fads2	fatty acid desaturase 2			Not DE		1			1
Faf2	Fas associated factor family member 2			DE	Q3TDN2,Q3TDN2-2	3		PB.1871.3,PB.1871.7	3
Fah	fumarylacetoacetate hydrolase			DE	P35505	1		PB.6425.1	1
Fahd1	fumarylacetoacetate hydrolase domain containing 1			Not DE		1			1
Fahd2a	fumarylacetoacetate hydrolase domain containing 2A			DE	novelProt4848,A0A0R4J094	3		PB.4099.1,PB.4099.2	3
Fam102a	family with sequence similarity 102, member A			DE	novelProt1268	1		PB.3838.1	1
Fam102b	family with sequence similarity 102, member B			DE	novelProt2660	1		PB.4672.1	1
Fam103a1	family with sequence similarity 103, member A1			Not DE		1			2
Fam104a	family with sequence similarity 104, member A			DE		0		PB.1378.1	1
Fam107a	family with sequence similarity 107, member A	Not DIU		DE	Q78TU8	1		PB.2047.1,PB.2047.2	2	YES
Fam107b	family with sequence similarity 107, member B			Not DE		1			1
Fam110a	family with sequence similarity 110, member A			DE	Q8R184	1		PB.4179.2	1
Fam111a	family with sequence similarity 111, member A			DE	Q9D2L9	1		PB.3549.1	1
Fam114a1	family with sequence similarity 114, member A1			DE	Q9D281	1		PB.5454.1	1
Fam114a2	family with sequence similarity 114, member A2	Not DIU	Not DIU	Not DE		2	NO		2	NO
Fam117b	family with sequence similarity 117, member B			DE	novelProt4554	1		PB.126.1	1
Fam118a	family with sequence similarity 118, member A			Not DE		1			1
Fam118b	family with sequence similarity 118, member B	Not DIU	Not DIU	DE	Q8C569,XP_006510003.1,Q8C569-2	3	NO	PB.7173.1,PB.7173.3,PB.7173.4	4	NO
Fam120b	family with sequence similarity 120, member B	Not DIU	Not DIU	Not DE	novelProt1685	3	NO	PB.2895.1	3	NO
Fam120c	family with sequence similarity 120, member C			Not DE		0			1
Fam122b	family with sequence similarity 122, member B			DE		0		PB.7640.1	1
Fam124a	family with sequence similarity 124, member A			Not DE		0			1
Fam126a	family with sequence similarity 126, member A			Not DE		1			1
Fam133b	family with sequence similarity 133, member B			Not DE		1			1
[truncated: 5,046 more rows]
